# Supplementary material for: Detection of Mycobacterium tuberculosis and rifampicin resistance by Xpert® MTB/RIF assay among presumptive tuberculosis cases at Jimma University Medical Center, Southwest Ethiopia
Source: PLoS One. 2022 Jan 27;17(1):e0262929. doi: 10.1371/journal.pone.0262929 (PMC8794184; doi:10.1371/journal.pone.0262929)
Supplement: S1 File — (XLSX) [file pone.0262929.s001.xlsx]

## Sheet: DATA WITH LABEL
serial number	gender	age	residence	Co-morbidity	adtype	previuos TB history	Chest X-ray	Sample types	TB status	HIV status
1	FEMALE	25 TO 34 YEARS	RURAL	UNSPECIFIED	NEW CASE	UNSPECIFIED	UNSPECIFIED	LYMPH NODE	EPTB DETEECTED, RIF SENSITIVE	NEGATIVE
2	MALE	45 TO 54 YEARS	RURAL	UNSPECIFIED	NEW CASE	NO	UNSPECIFIED	PLEURAL FLUIDS	EPTB NOT DETECTED	NEGATIVE
3	FEMALE	35 TO 44 YEARS	RURAL	UNSPECIFIED	NEW CASE	NO	UNSPECIFIED	SPUTUM	PTB NOT DETECTED	NEGATIVE
4	MALE	0 TO 14 YEARS	RURAL	UNSPECIFIED	NEW CASE	UNSPECIFIED	UNSPECIFIED	PUSS	EPTB DETEECTED, RIF SENSITIVE	NEGATIVE
5	FEMALE	15 TO 24 YEARS	URBAN	HIV/AIDS	NEW CASE	NO	UNSPECIFIED	CSF	EPTB NOT DETECTED	POSITIVE
6	FEMALE	15 TO 24 YEARS	RURAL	UNSPECIFIED	NEW CASE	NO	UNSPECIFIED	CSF	EPTB NOT DETECTED	NEGATIVE
7	FEMALE	0 TO 14 YEARS	RURAL	UNSPECIFIED	NEW CASE	NO	UNSPECIFIED	CSF	EPTB NOT DETECTED	NEGATIVE
8	FEMALE	0 TO 14 YEARS	RURAL	UNSPECIFIED	NEW CASE	NO	UNSPECIFIED	ASCITIC FLUID	EPTB NOT DETECTED	NEGATIVE
9	FEMALE	0 TO 14 YEARS	URBAN	OTHER DISEASES	NEW CASE	NO	UNSPECIFIED	GASTRIC ASPIRATES	PTB NOT DETECTED	NEGATIVE
10	MALE	0 TO 14 YEARS	RURAL	UNSPECIFIED	NEW CASE	NO	UNSPECIFIED	GASTRIC ASPIRATES	PTB NOT DETECTED	NEGATIVE
11	MALE	25 TO 34 YEARS	RURAL	OTHER DISEASES	NEW CASE	NO	UNSPECIFIED	LYMPH NODE	EPTB DETEECTED, RIF SENSITIVE	NEGATIVE
12	MALE	0 TO 14 YEARS	URBAN	UNSPECIFIED	NEW CASE	NO	UNSPECIFIED	PLEURAL FLUIDS	EPTB NOT DETECTED	NEGATIVE
13	FEMALE	0 TO 14 YEARS	URBAN	UNSPECIFIED	NEW CASE	NO	UNSPECIFIED	PLEURAL FLUIDS	EPTB NOT DETECTED	NEGATIVE
14	MALE	0 TO 14 YEARS	RURAL	UNSPECIFIED	NEW CASE	NO	UNSPECIFIED	GASTRIC ASPIRATES	PTB NOT DETECTED	NEGATIVE
15	MALE	0 TO 14 YEARS	RURAL	UNSPECIFIED	NEW CASE	NO	UNSPECIFIED	GASTRIC ASPIRATES	PTB NOT DETECTED	NEGATIVE
16	FEMALE	0 TO 14 YEARS	RURAL	UNSPECIFIED	NEW CASE	NO	UNSPECIFIED	PLEURAL FLUIDS	EPTB NOT DETECTED	NEGATIVE
17	MALE	0 TO 14 YEARS	RURAL	OTHER DISEASES	NEW CASE	NO	UNSPECIFIED	GASTRIC ASPIRATES	PTB NOT DETECTED	NEGATIVE
18	MALE	0 TO 14 YEARS	URBAN	UNSPECIFIED	NEW CASE	NO	UNSPECIFIED	GASTRIC ASPIRATES	PTB NOT DETECTED	UNSPECIFIED
19	MALE	0 TO 14 YEARS	RURAL	UNSPECIFIED	NEW CASE	NO	UNSPECIFIED	GASTRIC ASPIRATES	PTB NOT DETECTED	UNSPECIFIED
20	MALE	0 TO 14 YEARS	RURAL	OTHER DISEASES	NEW CASE	NO	UNSPECIFIED	PUSS	EPTB DETEECTED, RIF SENSITIVE	NEGATIVE
21	FEMALE	35 TO 44 YEARS	RURAL	OTHER DISEASES	NEW CASE	NO	UNSPECIFIED	LYMPH NODE	EPTB NOT DETECTED	NEGATIVE
22	FEMALE	25 TO 34 YEARS	RURAL	OTHER DISEASES	NEW CASE	NO	UNSPECIFIED	CSF	EPTB NOT DETECTED	NEGATIVE
23	FEMALE	0 TO 14 YEARS	URBAN	OTHER DISEASES	NEW CASE	NO	UNSPECIFIED	PLEURAL FLUIDS	EPTB NOT DETECTED	NEGATIVE
24	MALE	0 TO 14 YEARS	URBAN	OTHER DISEASES	NEW CASE	NO	UNSPECIFIED	PERITONEAL FLUID	EPTB NOT DETECTED	NEGATIVE
25	FEMALE	15 TO 24 YEARS	RURAL	UNSPECIFIED	NEW CASE	NO	UNSPECIFIED	PERITONEAL FLUID	EPTB NOT DETECTED	NEGATIVE
26	FEMALE	15 TO 24 YEARS	URBAN	OTHER DISEASES	NEW CASE	NO	UNSPECIFIED	PERITONEAL FLUID	EPTB NOT DETECTED	NEGATIVE
27	FEMALE	0 TO 14 YEARS	RURAL	OTHER DISEASES	NEW CASE	NO	UNSPECIFIED	GASTRIC ASPIRATES	PTB NOT DETECTED	NEGATIVE
28	FEMALE	45 TO 54 YEARS	RURAL	UNSPECIFIED	NEW CASE	NO	UNSPECIFIED	LYMPH NODE	EPTB DETEECTED, RIF SENSITIVE	NEGATIVE
29	FEMALE	25 TO 34 YEARS	URBAN	HIV/AIDS	NEW CASE	NO	UNSPECIFIED	PLEURAL FLUIDS	EPTB NOT DETECTED	POSITIVE
30	MALE	0 TO 14 YEARS	URBAN	UNSPECIFIED	NEW CASE	NO	UNSPECIFIED	GASTRIC ASPIRATES	PTB NOT DETECTED	NEGATIVE
31	MALE	0 TO 14 YEARS	URBAN	UNSPECIFIED	NEW CASE	NO	UNSPECIFIED	GASTRIC ASPIRATES	PTB NOT DETECTED	NEGATIVE
32	MALE	0 TO 14 YEARS	URBAN	UNSPECIFIED	NEW CASE	NO	UNSPECIFIED	GASTRIC ASPIRATES	PTB NOT DETECTED	NEGATIVE
33	MALE	0 TO 14 YEARS	RURAL	UNSPECIFIED	NEW CASE	NO	UNSPECIFIED	GASTRIC ASPIRATES	PTB NOT DETECTED	NEGATIVE
34	FEMALE	0 TO 14 YEARS	URBAN	UNSPECIFIED	NEW CASE	NO	UNSPECIFIED	GASTRIC ASPIRATES	PTB NOT DETECTED	NEGATIVE
35	FEMALE	0 TO 14 YEARS	RURAL	UNSPECIFIED	NEW CASE	NO	UNSPECIFIED	GASTRIC ASPIRATES	PTB NOT DETECTED	NEGATIVE
36	FEMALE	0 TO 14 YEARS	RURAL	UNSPECIFIED	NEW CASE	NO	UNSPECIFIED	GASTRIC ASPIRATES	PTB NOT DETECTED	NEGATIVE
37	FEMALE	0 TO 14 YEARS	RURAL	UNSPECIFIED	NEW CASE	NO	UNSPECIFIED	GASTRIC ASPIRATES	PTB NOT DETECTED	NEGATIVE
38	FEMALE	0 TO 14 YEARS	RURAL	UNSPECIFIED	NEW CASE	NO	UNSPECIFIED	GASTRIC ASPIRATES	PTB NOT DETECTED	NEGATIVE
39	MALE	0 TO 14 YEARS	RURAL	UNSPECIFIED	NEW CASE	NO	UNSPECIFIED	GASTRIC ASPIRATES	PTB NOT DETECTED	NEGATIVE
40	FEMALE	0 TO 14 YEARS	RURAL	UNSPECIFIED	NEW CASE	NO	UNSPECIFIED	GASTRIC ASPIRATES	PTB DETECTED, RIF SENSITIVE	NEGATIVE
41	MALE	25 TO 34 YEARS	URBAN	UNSPECIFIED	NEW CASE	NO	UNSPECIFIED	PUSS	EPTB DETEECTED, RIF SENSITIVE	NEGATIVE
42	FEMALE	35 TO 44 YEARS	URBAN	OTHER DISEASES	NEW CASE	NO	UNSPECIFIED	CSF	EPTB NOT DETECTED	NEGATIVE
43	FEMALE	0 TO 14 YEARS	RURAL	UNSPECIFIED	NEW CASE	NO	UNSPECIFIED	PLEURAL FLUIDS	EPTB NOT DETECTED	NEGATIVE
44	MALE	0 TO 14 YEARS	RURAL	UNSPECIFIED	NEW CASE	NO	UNSPECIFIED	GASTRIC ASPIRATES	PTB NOT DETECTED	NEGATIVE
45	FEMALE	0 TO 14 YEARS	URBAN	UNSPECIFIED	NEW CASE	UNSPECIFIED	UNSPECIFIED	GASTRIC ASPIRATES	PTB NOT DETECTED	NEGATIVE
46	FEMALE	0 TO 14 YEARS	RURAL	UNSPECIFIED	NEW CASE	NO	UNSPECIFIED	GASTRIC ASPIRATES	PTB NOT DETECTED	NEGATIVE
47	FEMALE	15 TO 24 YEARS	RURAL	UNSPECIFIED	NEW CASE	NO	UNSPECIFIED	PERITONEAL FLUID	EPTB NOT DETECTED	NEGATIVE
48	MALE	55 TO 64 YEARS	RURAL	UNSPECIFIED	NEW CASE	NO	UNSPECIFIED	PERITONEAL FLUID	EPTB NOT DETECTED	NEGATIVE
49	FEMALE	0 TO 14 YEARS	URBAN	UNSPECIFIED	NEW CASE	NO	UNSPECIFIED	PERITONEAL FLUID	EPTB NOT DETECTED	NEGATIVE
50	MALE	0 TO 14 YEARS	RURAL	UNSPECIFIED	NEW CASE	NO	UNSPECIFIED	GASTRIC ASPIRATES	PTB NOT DETECTED	NEGATIVE
51	MALE	0 TO 14 YEARS	RURAL	UNSPECIFIED	NEW CASE	NO	UNSPECIFIED	GASTRIC ASPIRATES	PTB NOT DETECTED	NEGATIVE
52	MALE	0 TO 14 YEARS	RURAL	UNSPECIFIED	NEW CASE	NO	UNSPECIFIED	PERITONEAL FLUID	EPTB NOT DETECTED	NEGATIVE
53	MALE	15 TO 24 YEARS	URBAN	UNSPECIFIED	NEW CASE	NO	UNSPECIFIED	PLEURAL FLUIDS	EPTB NOT DETECTED	NEGATIVE
54	MALE	>= 65 YEARS	URBAN	UNSPECIFIED	RELAPSE	NO	UNSPECIFIED	PUSS	EPTB DETEECTED, RIF SENSITIVE	NEGATIVE
55	MALE	15 TO 24 YEARS	URBAN	UNSPECIFIED	NEW CASE	NO	UNSPECIFIED	PLEURAL FLUIDS	EPTB NOT DETECTED	NEGATIVE
56	MALE	15 TO 24 YEARS	RURAL	UNSPECIFIED	NEW CASE	NO	UNSPECIFIED	PLEURAL FLUIDS	EPTB NOT DETECTED	NEGATIVE
57	MALE	35 TO 44 YEARS	URBAN	UNSPECIFIED	NEW CASE	NO	UNSPECIFIED	CSF	EPTB NOT DETECTED	NEGATIVE
58	MALE	45 TO 54 YEARS	RURAL	UNSPECIFIED	NEW CASE	NO	UNSPECIFIED	GASTRIC ASPIRATES	PTB NOT DETECTED	NEGATIVE
59	MALE	0 TO 14 YEARS	RURAL	UNSPECIFIED	NEW CASE	NO	UNSPECIFIED	GASTRIC ASPIRATES	PTB NOT DETECTED	NEGATIVE
60	MALE	0 TO 14 YEARS	URBAN	UNSPECIFIED	NEW CASE	NO	UNSPECIFIED	GASTRIC ASPIRATES	PTB NOT DETECTED	NEGATIVE
61	MALE	15 TO 24 YEARS	URBAN	UNSPECIFIED	NEW CASE	NO	UNSPECIFIED	GASTRIC ASPIRATES	PTB NOT DETECTED	NEGATIVE
62	MALE	0 TO 14 YEARS	URBAN	UNSPECIFIED	NEW CASE	NO	UNSPECIFIED	GASTRIC ASPIRATES	PTB NOT DETECTED	NEGATIVE
63	MALE	0 TO 14 YEARS	RURAL	UNSPECIFIED	NEW CASE	NO	UNSPECIFIED	GASTRIC ASPIRATES	PTB DETECTED, RIF SENSITIVE	NEGATIVE
64	FEMALE	>= 65 YEARS	RURAL	UNSPECIFIED	NEW CASE	NO	UNSPECIFIED	SPUTUM	PTB NOT DETECTED	NEGATIVE
65	MALE	0 TO 14 YEARS	RURAL	UNSPECIFIED	NEW CASE	NO	UNSPECIFIED	PERITONEAL FLUID	EPTB NOT DETECTED	NEGATIVE
66	FEMALE	15 TO 24 YEARS	URBAN	UNSPECIFIED	NEW CASE	NO	UNSPECIFIED	PERITONEAL FLUID	EPTB NOT DETECTED	NEGATIVE
67	MALE	0 TO 14 YEARS	URBAN	UNSPECIFIED	NEW CASE	NO	UNSPECIFIED	GASTRIC ASPIRATES	PTB NOT DETECTED	NEGATIVE
68	MALE	35 TO 44 YEARS	RURAL	UNSPECIFIED	NEW CASE	NO	UNSPECIFIED	PERITONEAL FLUID	EPTB DETEECTED, RIF SENSITIVE	NEGATIVE
69	FEMALE	0 TO 14 YEARS	URBAN	UNSPECIFIED	NEW CASE	NO	UNSPECIFIED	CSF	EPTB NOT DETECTED	NEGATIVE
70	FEMALE	0 TO 14 YEARS	RURAL	UNSPECIFIED	NEW CASE	NO	UNSPECIFIED	GASTRIC ASPIRATES	PTB NOT DETECTED	NEGATIVE
71	MALE	0 TO 14 YEARS	RURAL	OTHER DISEASES	NEW CASE	NO	UNSPECIFIED	GASTRIC ASPIRATES	PTB NOT DETECTED	NEGATIVE
72	MALE	35 TO 44 YEARS	RURAL	OTHER DISEASES	NEW CASE	UNSPECIFIED	UNSPECIFIED	LYMPH NODE	EPTB NOT DETECTED	NEGATIVE
73	MALE	0 TO 14 YEARS	RURAL	OTHER DISEASES	NEW CASE	NO	UNSPECIFIED	PLEURAL FLUIDS	EPTB NOT DETECTED	NEGATIVE
74	UNSPECIFIED	0 TO 14 YEARS	URBAN	UNSPECIFIED	NEW CASE	NO	UNSPECIFIED	PERITONEAL FLUID	EPTB NOT DETECTED	NEGATIVE
75	MALE	0 TO 14 YEARS	RURAL	OTHER DISEASES	NEW CASE	NO	UNSPECIFIED	CSF	EPTB NOT DETECTED	NEGATIVE
76	FEMALE	15 TO 24 YEARS	RURAL	OTHER DISEASES	NEW CASE	NO	UNSPECIFIED	PUSS	EPTB NOT DETECTED	NEGATIVE
77	FEMALE	0 TO 14 YEARS	RURAL	UNSPECIFIED	NEW CASE	NO	UNSPECIFIED	PLEURAL FLUIDS	EPTB NOT DETECTED	NEGATIVE
78	MALE	0 TO 14 YEARS	RURAL	UNSPECIFIED	NEW CASE	NO	UNSPECIFIED	GASTRIC ASPIRATES	PTB DETECTED, RIF SENSITIVE	NEGATIVE
79	FEMALE	0 TO 14 YEARS	RURAL	UNSPECIFIED	NEW CASE	NO	UNSPECIFIED	LYMPH NODE	EPTB DETEECTED, RIF SENSITIVE	NEGATIVE
80	FEMALE	0 TO 14 YEARS	RURAL	OTHER DISEASES	NEW CASE	NO	UNSPECIFIED	GASTRIC ASPIRATES	PTB NOT DETECTED	NEGATIVE
81	MALE	0 TO 14 YEARS	RURAL	OTHER DISEASES	NEW CASE	NO	UNSPECIFIED	GASTRIC ASPIRATES	PTB NOT DETECTED	NEGATIVE
82	FEMALE	55 TO 64 YEARS	RURAL	OTHER DISEASES	NEW CASE	NO	UNSPECIFIED	PLEURAL FLUIDS	EPTB NOT DETECTED	NEGATIVE
83	FEMALE	25 TO 34 YEARS	URBAN	UNSPECIFIED	NEW CASE	NO	UNSPECIFIED	CSF	EPTB NOT DETECTED	NEGATIVE
84	FEMALE	45 TO 54 YEARS	RURAL	OTHER DISEASES	NEW CASE	NO	UNSPECIFIED	PLEURAL FLUIDS	EPTB NOT DETECTED	NEGATIVE
85	MALE	45 TO 54 YEARS	RURAL	OTHER DISEASES	NEW CASE	NO	UNSPECIFIED	PUSS	EPTB DETEECTED, RIF SENSITIVE	NEGATIVE
86	MALE	0 TO 14 YEARS	RURAL	UNSPECIFIED	NEW CASE	NO	UNSPECIFIED	PLEURAL FLUIDS	EPTB NOT DETECTED	NEGATIVE
87	MALE	0 TO 14 YEARS	RURAL	UNSPECIFIED	NEW CASE	NO	UNSPECIFIED	GASTRIC ASPIRATES	PTB NOT DETECTED	NEGATIVE
88	FEMALE	0 TO 14 YEARS	RURAL	OTHER DISEASES	NEW CASE	NO	UNSPECIFIED	GASTRIC ASPIRATES	EPTB NOT DETECTED	UNKNOWN
89	MALE	0 TO 14 YEARS	RURAL	OTHER DISEASES	NEW CASE	NO	UNSPECIFIED	PLEURAL FLUIDS	EPTB NOT DETECTED	NEGATIVE
90	MALE	25 TO 34 YEARS	URBAN	HIV/AIDS	NEW CASE	NO	UNSPECIFIED	CSF	EPTB NOT DETECTED	POSITIVE
91	MALE	15 TO 24 YEARS	RURAL	HIV/AIDS	NEW CASE	NO	UNSPECIFIED	CSF	EPTB NOT DETECTED	POSITIVE
92	MALE	0 TO 14 YEARS	RURAL	UNSPECIFIED	NEW CASE	NO	UNSPECIFIED	PERITONEAL FLUID	EPTB NOT DETECTED	NEGATIVE
93	MALE	0 TO 14 YEARS	RURAL	UNSPECIFIED	NEW CASE	NO	UNSPECIFIED	ASCITIC FLUID	EPTB NOT DETECTED	UNKNOWN
94	MALE	45 TO 54 YEARS	RURAL	OTHER DISEASES	NEW CASE	NO	UNSPECIFIED	CSF	EPTB NOT DETECTED	UNKNOWN
95	FEMALE	45 TO 54 YEARS	RURAL	OTHER DISEASES	TRANSFER	UNSPECIFIED	UNSPECIFIED	CSF	EPTB NOT DETECTED	UNKNOWN
96	MALE	0 TO 14 YEARS	RURAL	OTHER DISEASES	RELAPSE	YES	UNSPECIFIED	GASTRIC ASPIRATES	PTB NOT DETECTED	UNKNOWN
97	FEMALE	15 TO 24 YEARS	RURAL	UNSPECIFIED	NEW CASE	NO	UNSPECIFIED	SPUTUM	PTB NOT DETECTED	NEGATIVE
98	FEMALE	35 TO 44 YEARS	URBAN	OTHER DISEASES	NEW CASE	NO	UNSPECIFIED	CSF	EPTB NOT DETECTED	NEGATIVE
99	FEMALE	45 TO 54 YEARS	RURAL	OTHER DISEASES	NEW CASE	NO	UNSPECIFIED	CSF	EPTB NOT DETECTED	NEGATIVE
100	FEMALE	0 TO 14 YEARS	RURAL	UNSPECIFIED	NEW CASE	NO	UNSPECIFIED	PLEURAL FLUIDS	EPTB NOT DETECTED	NEGATIVE
101	MALE	35 TO 44 YEARS	RURAL	OTHER DISEASES	NEW CASE	NO	UNSPECIFIED	PLEURAL FLUIDS	EPTB NOT DETECTED	NEGATIVE
102	MALE	0 TO 14 YEARS	RURAL	OTHER DISEASES	NEW CASE	NO	UNSPECIFIED	GASTRIC ASPIRATES	PTB NOT DETECTED	NEGATIVE
103	MALE	0 TO 14 YEARS	RURAL	UNSPECIFIED	NEW CASE	NO	UNSPECIFIED	GASTRIC ASPIRATES	PTB NOT DETECTED	NEGATIVE
104	FEMALE	0 TO 14 YEARS	RURAL	UNSPECIFIED	NEW CASE	NO	UNSPECIFIED	GASTRIC ASPIRATES	PTB NOT DETECTED	NEGATIVE
105	MALE	0 TO 14 YEARS	URBAN	UNSPECIFIED	NEW CASE	NO	UNSPECIFIED	GASTRIC ASPIRATES	PTB NOT DETECTED	NEGATIVE
106	MALE	35 TO 44 YEARS	URBAN	UNSPECIFIED	NEW CASE	NO	UNSPECIFIED	SPUTUM	PTB NOT DETECTED	NEGATIVE
107	FEMALE	0 TO 14 YEARS	URBAN	OTHER DISEASES	UNSPECIFIED	NO	UNSPECIFIED	GASTRIC ASPIRATES	PTB NOT DETECTED	NEGATIVE
108	MALE	0 TO 14 YEARS	RURAL	OTHER DISEASES	NEW CASE	NO	UNSPECIFIED	PLEURAL FLUIDS	EPTB NOT DETECTED	NEGATIVE
109	MALE	15 TO 24 YEARS	RURAL	UNSPECIFIED	NEW CASE	NO	UNSPECIFIED	SPUTUM	PTB NOT DETECTED	NEGATIVE
110	FEMALE	35 TO 44 YEARS	URBAN	OTHER DISEASES	NEW CASE	NO	UNSPECIFIED	SPUTUM	PTB NOT DETECTED	NEGATIVE
111	MALE	0 TO 14 YEARS	RURAL	UNSPECIFIED	NEW CASE	NO	UNSPECIFIED	SPUTUM	PTB NOT DETECTED	NEGATIVE
112	MALE	15 TO 24 YEARS	RURAL	UNSPECIFIED	NEW CASE	NO	UNSPECIFIED	SPUTUM	PTB NOT DETECTED	NEGATIVE
113	FEMALE	45 TO 54 YEARS	URBAN	OTHER DISEASES	NEW CASE	NO	UNSPECIFIED	SPUTUM	PTB NOT DETECTED	NEGATIVE
114	MALE	0 TO 14 YEARS	URBAN	UNSPECIFIED	NEW CASE	NO	UNSPECIFIED	SPUTUM	PTB NOT DETECTED	NEGATIVE
115	FEMALE	15 TO 24 YEARS	URBAN	HIV/AIDS	NEW CASE	NO	UNSPECIFIED	SPUTUM	PTB NOT DETECTED	NEGATIVE
116	MALE	35 TO 44 YEARS	RURAL	UNSPECIFIED	RELAPSE	YES	UNSPECIFIED	SPUTUM	PTB NOT DETECTED	NEGATIVE
117	MALE	45 TO 54 YEARS	RURAL	UNSPECIFIED	NEW CASE	NO	UNSPECIFIED	SPUTUM	PTB NOT DETECTED	NEGATIVE
118	MALE	0 TO 14 YEARS	RURAL	UNSPECIFIED	NEW CASE	UNSPECIFIED	UNSPECIFIED	SPUTUM	PTB NOT DETECTED	NEGATIVE
119	MALE	25 TO 34 YEARS	URBAN	UNSPECIFIED	NEW CASE	NO	UNSPECIFIED	SPUTUM	PTB NOT DETECTED	NEGATIVE
120	FEMALE	0 TO 14 YEARS	URBAN	UNSPECIFIED	NEW CASE	NO	UNSPECIFIED	SPUTUM	PTB NOT DETECTED	NEGATIVE
121	FEMALE	0 TO 14 YEARS	URBAN	UNSPECIFIED	NEW CASE	NO	UNSPECIFIED	SPUTUM	PTB NOT DETECTED	NEGATIVE
122	FEMALE	0 TO 14 YEARS	URBAN	UNSPECIFIED	NEW CASE	NO	UNSPECIFIED	GASTRIC ASPIRATES	PTB NOT DETECTED	NEGATIVE
123	FEMALE	35 TO 44 YEARS	RURAL	UNSPECIFIED	UNSPECIFIED	UNSPECIFIED	UNSPECIFIED	SPUTUM	PTB NOT DETECTED	NEGATIVE
124	FEMALE	0 TO 14 YEARS	URBAN	UNSPECIFIED	NEW CASE	NO	UNSPECIFIED	GASTRIC ASPIRATES	PTB NOT DETECTED	NEGATIVE
125	FEMALE	35 TO 44 YEARS	RURAL	UNSPECIFIED	NEW CASE	NO	UNSPECIFIED	SPUTUM	PTB NOT DETECTED	NEGATIVE
126	MALE	45 TO 54 YEARS	URBAN	UNSPECIFIED	NEW CASE	NO	UNSPECIFIED	SPUTUM	PTB NOT DETECTED	NEGATIVE
127	MALE	15 TO 24 YEARS	URBAN	UNSPECIFIED	NEW CASE	NO	UNSPECIFIED	SPUTUM	PTB NOT DETECTED	NEGATIVE
128	FEMALE	0 TO 14 YEARS	URBAN	UNSPECIFIED	NEW CASE	NO	UNSPECIFIED	SPUTUM	PTB NOT DETECTED	NEGATIVE
129	FEMALE	35 TO 44 YEARS	URBAN	UNSPECIFIED	NEW CASE	NO	UNSPECIFIED	SPUTUM	PTB NOT DETECTED	NEGATIVE
130	FEMALE	0 TO 14 YEARS	RURAL	UNSPECIFIED	NEW CASE	NO	UNSPECIFIED	SPUTUM	PTB NOT DETECTED	NEGATIVE
131	FEMALE	25 TO 34 YEARS	RURAL	UNSPECIFIED	NEW CASE	NO	UNSPECIFIED	SPUTUM	PTB NOT DETECTED	NEGATIVE
132	MALE	0 TO 14 YEARS	RURAL	UNSPECIFIED	NEW CASE	UNSPECIFIED	UNSPECIFIED	SPUTUM	PTB NOT DETECTED	NEGATIVE
133	MALE	45 TO 54 YEARS	RURAL	UNSPECIFIED	NEW CASE	UNSPECIFIED	UNSPECIFIED	SPUTUM	PTB DETECTED, RIF SENSITIVE	NEGATIVE
134	MALE	55 TO 64 YEARS	RURAL	UNSPECIFIED	NEW CASE	UNSPECIFIED	UNSPECIFIED	SPUTUM	PTB NOT DETECTED	NEGATIVE
135	MALE	0 TO 14 YEARS	URBAN	UNSPECIFIED	NEW CASE	NO	UNSPECIFIED	SPUTUM	PTB DETECTED, RIF RESISTANT	NEGATIVE
136	MALE	0 TO 14 YEARS	RURAL	UNSPECIFIED	NEW CASE	NO	UNSPECIFIED	PERITONEAL FLUID	PTB NOT DETECTED	NEGATIVE
137	FEMALE	0 TO 14 YEARS	RURAL	UNSPECIFIED	NEW CASE	NO	UNSPECIFIED	GASTRIC ASPIRATES	PTB NOT DETECTED	POSITIVE
138	MALE	25 TO 34 YEARS	URBAN	UNSPECIFIED	NEW CASE	NO	UNSPECIFIED	SPUTUM	PTB NOT DETECTED	NEGATIVE
139	MALE	35 TO 44 YEARS	RURAL	UNSPECIFIED	NEW CASE	NO	UNSPECIFIED	PERITONEAL FLUID	EPTB NOT DETECTED	NEGATIVE
140	MALE	15 TO 24 YEARS	URBAN	UNSPECIFIED	NEW CASE	NO	UNSPECIFIED	SPUTUM	PTB NOT DETECTED	NEGATIVE
141	MALE	35 TO 44 YEARS	RURAL	UNSPECIFIED	NEW CASE	NO	UNSPECIFIED	SPUTUM	PTB NOT DETECTED	NEGATIVE
142	MALE	>= 65 YEARS	URBAN	UNSPECIFIED	NEW CASE	NO	UNSPECIFIED	SPUTUM	PTB NOT DETECTED	NEGATIVE
143	FEMALE	0 TO 14 YEARS	RURAL	UNSPECIFIED	NEW CASE	NO	UNSPECIFIED	SPUTUM	PTB NOT DETECTED	NEGATIVE
144	MALE	>= 65 YEARS	RURAL	UNSPECIFIED	NEW CASE	NO	UNSPECIFIED	SPUTUM	PTB NOT DETECTED	NEGATIVE
145	MALE	>= 65 YEARS	RURAL	UNSPECIFIED	NEW CASE	NO	UNSPECIFIED	SPUTUM	PTB NOT DETECTED	NEGATIVE
146	MALE	0 TO 14 YEARS	URBAN	UNSPECIFIED	NEW CASE	NO	UNSPECIFIED	GASTRIC ASPIRATES	PTB NOT DETECTED	NEGATIVE
147	MALE	0 TO 14 YEARS	URBAN	UNSPECIFIED	NEW CASE	NO	UNSPECIFIED	GASTRIC ASPIRATES	PTB NOT DETECTED	NEGATIVE
148	MALE	25 TO 34 YEARS	RURAL	UNSPECIFIED	NEW CASE	NO	UNSPECIFIED	SPUTUM	PTB NOT DETECTED	NEGATIVE
149	FEMALE	0 TO 14 YEARS	URBAN	UNSPECIFIED	NEW CASE	NO	UNSPECIFIED	SPUTUM	PTB NOT DETECTED	NEGATIVE
150	FEMALE	45 TO 54 YEARS	URBAN	UNSPECIFIED	NEW CASE	UNSPECIFIED	UNSPECIFIED	SPUTUM	PTB NOT DETECTED	NEGATIVE
151	FEMALE	35 TO 44 YEARS	URBAN	UNSPECIFIED	NEW CASE	NO	UNSPECIFIED	SPUTUM	PTB NOT DETECTED	NEGATIVE
152	MALE	0 TO 14 YEARS	URBAN	UNSPECIFIED	NEW CASE	NO	UNSPECIFIED	PLEURAL FLUIDS	EPTB NOT DETECTED	NEGATIVE
153	FEMALE	45 TO 54 YEARS	URBAN	UNSPECIFIED	NEW CASE	NO	UNSPECIFIED	PLEURAL FLUIDS	EPTB NOT DETECTED	NEGATIVE
154	MALE	0 TO 14 YEARS	URBAN	UNSPECIFIED	NEW CASE	NO	UNSPECIFIED	PLEURAL FLUIDS	EPTB NOT DETECTED	NEGATIVE
155	FEMALE	45 TO 54 YEARS	URBAN	UNSPECIFIED	NEW CASE	NO	UNSPECIFIED	PLEURAL FLUIDS	EPTB NOT DETECTED	NEGATIVE
156	MALE	15 TO 24 YEARS	RURAL	UNSPECIFIED	NEW CASE	NO	UNSPECIFIED	SPUTUM	PTB NOT DETECTED	NEGATIVE
157	MALE	55 TO 64 YEARS	URBAN	UNSPECIFIED	NEW CASE	NO	UNSPECIFIED	SPUTUM	PTB NOT DETECTED	NEGATIVE
158	MALE	45 TO 54 YEARS	RURAL	UNSPECIFIED	NEW CASE	NO	UNSPECIFIED	SPUTUM	PTB NOT DETECTED	NEGATIVE
159	MALE	45 TO 54 YEARS	URBAN	SMOKING	NEW CASE	YES	UNSPECIFIED	SPUTUM	PTB NOT DETECTED	NEGATIVE
160	FEMALE	35 TO 44 YEARS	RURAL	UNSPECIFIED	NEW CASE	UNSPECIFIED	UNSPECIFIED	SPUTUM	PTB NOT DETECTED	NEGATIVE
161	FEMALE	35 TO 44 YEARS	RURAL	UNSPECIFIED	NEW CASE	NO	UNSPECIFIED	SPUTUM	PTB NOT DETECTED	NEGATIVE
162	MALE	25 TO 34 YEARS	URBAN	UNSPECIFIED	NEW CASE	NO	UNSPECIFIED	SPUTUM	PTB NOT DETECTED	NEGATIVE
163	FEMALE	15 TO 24 YEARS	RURAL	UNSPECIFIED	NEW CASE	NO	UNSPECIFIED	SPUTUM	PTB NOT DETECTED	NEGATIVE
164	MALE	25 TO 34 YEARS	URBAN	UNSPECIFIED	NEW CASE	NO	UNSPECIFIED	SPUTUM	PTB NOT DETECTED	NEGATIVE
165	FEMALE	0 TO 14 YEARS	URBAN	UNSPECIFIED	NEW CASE	NO	UNSPECIFIED	SPUTUM	PTB NOT DETECTED	UNKNOWN
166	MALE	0 TO 14 YEARS	URBAN	UNSPECIFIED	NEW CASE	NO	UNSPECIFIED	CSF	EPTB NOT DETECTED	NEGATIVE
167	MALE	35 TO 44 YEARS	URBAN	HIV/AIDS	NEW CASE	NO	UNSPECIFIED	SPUTUM	PTB NOT DETECTED	POSITIVE
168	MALE	0 TO 14 YEARS	RURAL	HIV/AIDS	NEW CASE	NO	UNSPECIFIED	SPUTUM	PTB NOT DETECTED	NEGATIVE
169	MALE	15 TO 24 YEARS	RURAL	UNSPECIFIED	NEW CASE	NO	UNSPECIFIED	SPUTUM	PTB NOT DETECTED	NEGATIVE
170	MALE	>= 65 YEARS	URBAN	UNSPECIFIED	UNSPECIFIED	NO	UNSPECIFIED	SPUTUM	PTB NOT DETECTED	NEGATIVE
171	MALE	0 TO 14 YEARS	URBAN	UNSPECIFIED	NEW CASE	NO	UNSPECIFIED	GASTRIC ASPIRATES	PTB NOT DETECTED	NEGATIVE
172	FEMALE	0 TO 14 YEARS	RURAL	UNSPECIFIED	NEW CASE	NO	UNSPECIFIED	GASTRIC ASPIRATES	PTB NOT DETECTED	NEGATIVE
173	MALE	0 TO 14 YEARS	URBAN	UNSPECIFIED	NEW CASE	NO	UNSPECIFIED	GASTRIC ASPIRATES	PTB NOT DETECTED	NEGATIVE
174	MALE	0 TO 14 YEARS	RURAL	UNSPECIFIED	NEW CASE	NO	UNSPECIFIED	GASTRIC ASPIRATES	PTB NOT DETECTED	NEGATIVE
175	FEMALE	>= 65 YEARS	URBAN	UNSPECIFIED	NEW CASE	NO	UNSPECIFIED	SPUTUM	PTB NOT DETECTED	NEGATIVE
176	MALE	55 TO 64 YEARS	RURAL	UNSPECIFIED	NEW CASE	NO	UNSPECIFIED	SPUTUM	PTB NOT DETECTED	NEGATIVE
177	FEMALE	15 TO 24 YEARS	URBAN	UNSPECIFIED	NEW CASE	NO	UNSPECIFIED	SPUTUM	PTB NOT DETECTED	NEGATIVE
178	MALE	55 TO 64 YEARS	RURAL	UNSPECIFIED	NEW CASE	NO	UNSPECIFIED	SPUTUM	PTB NOT DETECTED	NEGATIVE
179	MALE	15 TO 24 YEARS	URBAN	UNSPECIFIED	NEW CASE	NO	UNSPECIFIED	SPUTUM	PTB NOT DETECTED	UNKNOWN
180	MALE	>= 65 YEARS	RURAL	UNSPECIFIED	NEW CASE	NO	UNSPECIFIED	SPUTUM	PTB NOT DETECTED	UNKNOWN
181	MALE	15 TO 24 YEARS	RURAL	UNSPECIFIED	NEW CASE	UNSPECIFIED	UNSPECIFIED	SPUTUM	PTB NOT DETECTED	UNKNOWN
182	MALE	35 TO 44 YEARS	RURAL	UNSPECIFIED	NEW CASE	YES	UNSPECIFIED	SPUTUM	PTB NOT DETECTED	NEGATIVE
183	FEMALE	>= 65 YEARS	URBAN	OTHER DISEASES	NEW CASE	NO	UNSPECIFIED	GASTRIC ASPIRATES	PTB NOT DETECTED	NEGATIVE
184	MALE	0 TO 14 YEARS	RURAL	UNSPECIFIED	NEW CASE	NO	UNSPECIFIED	GASTRIC ASPIRATES	PTB NOT DETECTED	NEGATIVE
185	FEMALE	45 TO 54 YEARS	URBAN	UNSPECIFIED	NEW CASE	NO	UNSPECIFIED	SPUTUM	PTB NOT DETECTED	NEGATIVE
186	FEMALE	25 TO 34 YEARS	RURAL	OTHER DISEASES	NEW CASE	NO	UNSPECIFIED	SPUTUM	PTB NOT DETECTED	NEGATIVE
187	MALE	0 TO 14 YEARS	URBAN	UNSPECIFIED	NEW CASE	NO	UNSPECIFIED	SPUTUM	PTB NOT DETECTED	NEGATIVE
188	FEMALE	25 TO 34 YEARS	RURAL	OTHER DISEASES	NEW CASE	NO	UNSPECIFIED	SPUTUM	PTB NOT DETECTED	NEGATIVE
189	FEMALE	15 TO 24 YEARS	URBAN	OTHER DISEASES	NEW CASE	NO	UNSPECIFIED	SPUTUM	PTB NOT DETECTED	NEGATIVE
190	FEMALE	25 TO 34 YEARS	URBAN	UNSPECIFIED	NEW CASE	NO	UNSPECIFIED	SPUTUM	PTB NOT DETECTED	NEGATIVE
191	FEMALE	25 TO 34 YEARS	RURAL	NO	NEW CASE	NO	UNSPECIFIED	SPUTUM	PTB NOT DETECTED	NEGATIVE
192	MALE	15 TO 24 YEARS	URBAN	NO	NEW CASE	NO	UNSPECIFIED	SPUTUM	PTB NOT DETECTED	NEGATIVE
193	FEMALE	25 TO 34 YEARS	URBAN	UNSPECIFIED	NEW CASE	NO	UNSPECIFIED	SPUTUM	PTB NOT DETECTED	NEGATIVE
194	FEMALE	15 TO 24 YEARS	URBAN	NO	NEW CASE	NO	UNSPECIFIED	SPUTUM	PTB DETECTED, RIF SENSITIVE	NEGATIVE
195	MALE	>= 65 YEARS	URBAN	UNSPECIFIED	NEW CASE	NO	UNSPECIFIED	PLEURAL FLUIDS	EPTB DETEECTED, RIF SENSITIVE	NEGATIVE
196	MALE	35 TO 44 YEARS	RURAL	NO	NEW CASE	NO	UNSPECIFIED	GASTRIC ASPIRATES	PTB NOT DETECTED	NEGATIVE
197	MALE	15 TO 24 YEARS	RURAL	NO	NEW CASE	NO	UNSPECIFIED	PLEURAL FLUIDS	EPTB DETEECTED, RIF SENSITIVE	NEGATIVE
198	MALE	>= 65 YEARS	URBAN	OTHER DISEASES	NEW CASE	NO	UNSPECIFIED	SPUTUM	PTB NOT DETECTED	NEGATIVE
199	FEMALE	45 TO 54 YEARS	URBAN	UNSPECIFIED	NEW CASE	NO	UNSPECIFIED	SPUTUM	PTB NOT DETECTED	NEGATIVE
200	FEMALE	25 TO 34 YEARS	URBAN	NO	NEW CASE	NO	UNSPECIFIED	SPUTUM	PTB NOT DETECTED	NEGATIVE
201	FEMALE	0 TO 14 YEARS	URBAN	NO	NEW CASE	NO	UNSPECIFIED	SPUTUM	PTB NOT DETECTED	NEGATIVE
202	MALE	0 TO 14 YEARS	URBAN	OTHER DISEASES	NEW CASE	NO	UNSPECIFIED	SPUTUM	PTB NOT DETECTED	NEGATIVE
203	FEMALE	0 TO 14 YEARS	URBAN	NO	NEW CASE	NO	UNSPECIFIED	SPUTUM	PTB NOT DETECTED	NEGATIVE
204	MALE	0 TO 14 YEARS	URBAN	NO	NEW CASE	NO	UNSPECIFIED	SPUTUM	PTB NOT DETECTED	NEGATIVE
205	MALE	25 TO 34 YEARS	URBAN	NO	NEW CASE	NO	UNSPECIFIED	SPUTUM	PTB NOT DETECTED	NEGATIVE
206	MALE	>= 65 YEARS	URBAN	NO	NEW CASE	NO	UNSPECIFIED	SPUTUM	PTB NOT DETECTED	NEGATIVE
207	MALE	15 TO 24 YEARS	URBAN	NO	NEW CASE	NO	UNSPECIFIED	SPUTUM	PTB NOT DETECTED	NEGATIVE
208	MALE	45 TO 54 YEARS	RURAL	OTHER DISEASES	NEW CASE	NO	UNSPECIFIED	SPUTUM	PTB NOT DETECTED	NEGATIVE
209	MALE	0 TO 14 YEARS	RURAL	OTHER DISEASES	NEW CASE	NO	UNSPECIFIED	GASTRIC ASPIRATES	PTB NOT DETECTED	NEGATIVE
210	MALE	0 TO 14 YEARS	URBAN	NO	NEW CASE	NO	UNSPECIFIED	SPUTUM	PTB NOT DETECTED	NEGATIVE
211	FEMALE	35 TO 44 YEARS	URBAN	OTHER DISEASES	NEW CASE	NO	UNSPECIFIED	SPUTUM	PTB NOT DETECTED	NEGATIVE
212	MALE	>= 65 YEARS	RURAL	NO	NEW CASE	NO	UNSPECIFIED	SPUTUM	PTB NOT DETECTED	NEGATIVE
213	MALE	25 TO 34 YEARS	URBAN	NO	NEW CASE	NO	UNSPECIFIED	SPUTUM	PTB NOT DETECTED	NEGATIVE
214	FEMALE	0 TO 14 YEARS	RURAL	UNSPECIFIED	NEW CASE	NO	UNSPECIFIED	GASTRIC ASPIRATES	PTB NOT DETECTED	NEGATIVE
215	MALE	0 TO 14 YEARS	URBAN	UNSPECIFIED	NEW CASE	NO	UNSPECIFIED	SPUTUM	PTB NOT DETECTED	NEGATIVE
216	FEMALE	25 TO 34 YEARS	URBAN	UNSPECIFIED	NEW CASE	NO	UNSPECIFIED	PUSS	EPTB NOT DETECTED	NEGATIVE
217	FEMALE	45 TO 54 YEARS	URBAN	UNSPECIFIED	NEW CASE	NO	UNSPECIFIED	SPUTUM	PTB NOT DETECTED	NEGATIVE
218	MALE	15 TO 24 YEARS	RURAL	UNSPECIFIED	NEW CASE	NO	UNSPECIFIED	SPUTUM	PTB NOT DETECTED	NEGATIVE
219	MALE	25 TO 34 YEARS	RURAL	UNSPECIFIED	NEW CASE	NO	UNSPECIFIED	SPUTUM	PTB NOT DETECTED	NEGATIVE
220	MALE	25 TO 34 YEARS	URBAN	UNSPECIFIED	NEW CASE	NO	UNSPECIFIED	SPUTUM	PTB NOT DETECTED	NEGATIVE
221	MALE	15 TO 24 YEARS	RURAL	UNSPECIFIED	NEW CASE	NO	UNSPECIFIED	SPUTUM	PTB NOT DETECTED	NEGATIVE
222	MALE	0 TO 14 YEARS	URBAN	HIV/AIDS	NEW CASE	NO	UNSPECIFIED	GASTRIC ASPIRATES	PTB NOT DETECTED	NEGATIVE
223	FEMALE	45 TO 54 YEARS	URBAN	UNSPECIFIED	NEW CASE	NO	UNSPECIFIED	SPUTUM	PTB NOT DETECTED	NEGATIVE
224	FEMALE	0 TO 14 YEARS	RURAL	UNSPECIFIED	RELAPSE	YES	UNSPECIFIED	SPUTUM	PTB NOT DETECTED	UNKNOWN
225	FEMALE	25 TO 34 YEARS	URBAN	UNSPECIFIED	NEW CASE	NO	UNSPECIFIED	SPUTUM	PTB NOT DETECTED	NEGATIVE
226	MALE	45 TO 54 YEARS	URBAN	UNSPECIFIED	NEW CASE	NO	UNSPECIFIED	SPUTUM	PTB NOT DETECTED	UNKNOWN
227	MALE	45 TO 54 YEARS	URBAN	UNSPECIFIED	NEW CASE	NO	UNSPECIFIED	SPUTUM	PTB NOT DETECTED	NEGATIVE
228	FEMALE	15 TO 24 YEARS	RURAL	UNSPECIFIED	NEW CASE	NO	UNSPECIFIED	GASTRIC ASPIRATES	PTB NOT DETECTED	NEGATIVE
229	FEMALE	0 TO 14 YEARS	URBAN	NO	UNSPECIFIED	NO	UNSPECIFIED	GASTRIC ASPIRATES	PTB NOT DETECTED	NEGATIVE
230	MALE	35 TO 44 YEARS	RURAL	UNSPECIFIED	NEW CASE	NO	UNSPECIFIED	GASTRIC ASPIRATES	PTB NOT DETECTED	NEGATIVE
231	FEMALE	0 TO 14 YEARS	RURAL	UNSPECIFIED	NEW CASE	NO	UNSPECIFIED	GASTRIC ASPIRATES	PTB NOT DETECTED	UNKNOWN
232	FEMALE	0 TO 14 YEARS	RURAL	UNSPECIFIED	NEW CASE	NO	UNSPECIFIED	GASTRIC ASPIRATES	PTB NOT DETECTED	NEGATIVE
233	MALE	45 TO 54 YEARS	RURAL	OTHER DISEASES	NEW CASE	NO	UNSPECIFIED	SPUTUM	PTB NOT DETECTED	NEGATIVE
234	MALE	35 TO 44 YEARS	URBAN	OTHER DISEASES	NEW CASE	NO	UNSPECIFIED	SPUTUM	PTB NOT DETECTED	NEGATIVE
235	MALE	35 TO 44 YEARS	RURAL	OTHER DISEASES	NEW CASE	NO	UNSPECIFIED	SPUTUM	PTB NOT DETECTED	NEGATIVE
236	FEMALE	25 TO 34 YEARS	URBAN	UNSPECIFIED	NEW CASE	NO	UNSPECIFIED	SPUTUM	PTB NOT DETECTED	NEGATIVE
237	MALE	0 TO 14 YEARS	URBAN	UNSPECIFIED	NEW CASE	NO	UNSPECIFIED	SPUTUM	PTB NOT DETECTED	NEGATIVE
238	FEMALE	0 TO 14 YEARS	URBAN	UNSPECIFIED	NEW CASE	NO	UNSPECIFIED	SPUTUM	PTB NOT DETECTED	NEGATIVE
239	FEMALE	35 TO 44 YEARS	URBAN	UNSPECIFIED	NEW CASE	NO	UNSPECIFIED	SPUTUM	PTB NOT DETECTED	NEGATIVE
240	FEMALE	0 TO 14 YEARS	URBAN	UNSPECIFIED	NEW CASE	NO	NOT DONE	SPUTUM	PTB NOT DETECTED	NEGATIVE
241	FEMALE	0 TO 14 YEARS	URBAN	NO	NEW CASE	NO	UNSPECIFIED	SPUTUM	PTB NOT DETECTED	NEGATIVE
242	MALE	0 TO 14 YEARS	URBAN	UNSPECIFIED	NEW CASE	NO	UNSPECIFIED	PLEURAL FLUIDS	EPTB NOT DETECTED	UNKNOWN
243	FEMALE	35 TO 44 YEARS	URBAN	HIV/AIDS	NEW CASE	NO	UNSPECIFIED	GASTRIC ASPIRATES	PTB NOT DETECTED	POSITIVE
244	MALE	0 TO 14 YEARS	URBAN	UNSPECIFIED	NEW CASE	NO	UNSPECIFIED	GASTRIC ASPIRATES	PTB NOT DETECTED	UNKNOWN
245	MALE	45 TO 54 YEARS	RURAL	UNSPECIFIED	NEW CASE	NO	UNSPECIFIED	SPUTUM	PTB NOT DETECTED	NEGATIVE
246	MALE	35 TO 44 YEARS	URBAN	UNSPECIFIED	RELAPSE	YES	UNSPECIFIED	SPUTUM	PTB NOT DETECTED	UNKNOWN
247	FEMALE	15 TO 24 YEARS	URBAN	UNSPECIFIED	NEW CASE	NO	UNSPECIFIED	SPUTUM	PTB NOT DETECTED	NEGATIVE
248	MALE	25 TO 34 YEARS	URBAN	UNSPECIFIED	NEW CASE	NO	UNSPECIFIED	SPUTUM	PTB NOT DETECTED	NEGATIVE
249	MALE	>= 65 YEARS	URBAN	UNSPECIFIED	NEW CASE	NO	UNSPECIFIED	SPUTUM	PTB NOT DETECTED	NEGATIVE
250	FEMALE	25 TO 34 YEARS	URBAN	UNSPECIFIED	NEW CASE	NO	UNSPECIFIED	SPUTUM	PTB NOT DETECTED	NEGATIVE
251	FEMALE	45 TO 54 YEARS	URBAN	UNSPECIFIED	NEW CASE	NO	UNSPECIFIED	SPUTUM	PTB NOT DETECTED	NEGATIVE
252	MALE	25 TO 34 YEARS	URBAN	UNSPECIFIED	NEW CASE	NO	UNSPECIFIED	SPUTUM	PTB NOT DETECTED	NEGATIVE
253	MALE	0 TO 14 YEARS	URBAN	UNSPECIFIED	NEW CASE	NO	UNSPECIFIED	GASTRIC ASPIRATES	PTB NOT DETECTED	NEGATIVE
254	FEMALE	45 TO 54 YEARS	URBAN	UNSPECIFIED	NEW CASE	NO	UNSPECIFIED	SPUTUM	PTB NOT DETECTED	NEGATIVE
255	FEMALE	35 TO 44 YEARS	URBAN	UNSPECIFIED	NEW CASE	NO	UNSPECIFIED	SPUTUM	PTB NOT DETECTED	NEGATIVE
256	FEMALE	25 TO 34 YEARS	RURAL	UNSPECIFIED	NEW CASE	NO	UNSPECIFIED	SPUTUM	PTB NOT DETECTED	UNKNOWN
257	FEMALE	15 TO 24 YEARS	RURAL	UNSPECIFIED	NEW CASE	NO	UNSPECIFIED	SPUTUM	PTB NOT DETECTED	UNKNOWN
258	MALE	45 TO 54 YEARS	RURAL	UNSPECIFIED	NEW CASE	NO	UNSPECIFIED	SPUTUM	PTB NOT DETECTED	NEGATIVE
259	FEMALE	45 TO 54 YEARS	RURAL	UNSPECIFIED	NEW CASE	NO	UNSPECIFIED	SPUTUM	PTB NOT DETECTED	NEGATIVE
260	FEMALE	25 TO 34 YEARS	URBAN	UNSPECIFIED	NEW CASE	NO	UNSPECIFIED	SPUTUM	PTB NOT DETECTED	NEGATIVE
261	MALE	35 TO 44 YEARS	URBAN	UNSPECIFIED	RELAPSE	YES	UNSPECIFIED	SPUTUM	PTB DETECTED, RIF SENSITIVE	UNKNOWN
262	MALE	25 TO 34 YEARS	RURAL	UNSPECIFIED	NEW CASE	NO	UNSPECIFIED	SPUTUM	PTB NOT DETECTED	NEGATIVE
263	MALE	0 TO 14 YEARS	RURAL	UNSPECIFIED	NEW CASE	NO	UNSPECIFIED	SPUTUM	PTB NOT DETECTED	NEGATIVE
264	MALE	25 TO 34 YEARS	RURAL	UNSPECIFIED	NEW CASE	NO	UNSPECIFIED	PUSS	EPTB NOT DETECTED	NEGATIVE
265	MALE	0 TO 14 YEARS	URBAN	UNSPECIFIED	NEW CASE	NO	UNSPECIFIED	GASTRIC ASPIRATES	PTB NOT DETECTED	NEGATIVE
266	MALE	25 TO 34 YEARS	URBAN	UNSPECIFIED	NEW CASE	NO	UNSPECIFIED	SPUTUM	PTB NOT DETECTED	NEGATIVE
267	MALE	25 TO 34 YEARS	URBAN	UNSPECIFIED	NEW CASE	NO	UNSPECIFIED	PLEURAL FLUIDS	EPTB NOT DETECTED	UNKNOWN
268	FEMALE	0 TO 14 YEARS	URBAN	NO	NEW CASE	NO	UNSPECIFIED	SPUTUM	PTB NOT DETECTED	NEGATIVE
269	MALE	35 TO 44 YEARS	URBAN	UNSPECIFIED	NEW CASE	NO	UNSPECIFIED	SPUTUM	PTB NOT DETECTED	NEGATIVE
270	MALE	25 TO 34 YEARS	URBAN	UNSPECIFIED	NEW CASE	NO	UNSPECIFIED	SPUTUM	PTB NOT DETECTED	NEGATIVE
271	FEMALE	45 TO 54 YEARS	RURAL	NO	NEW CASE	NO	UNSPECIFIED	SPUTUM	PTB NOT DETECTED	NEGATIVE
272	FEMALE	35 TO 44 YEARS	URBAN	HIV/AIDS	NEW CASE	NO	UNSPECIFIED	SPUTUM	PTB NOT DETECTED	POSITIVE
273	MALE	0 TO 14 YEARS	URBAN	OTHER DISEASES	NEW CASE	NO	UNSPECIFIED	SPUTUM	PTB NOT DETECTED	NEGATIVE
274	FEMALE	0 TO 14 YEARS	URBAN	UNSPECIFIED	NEW CASE	NO	UNSPECIFIED	SPUTUM	PTB NOT DETECTED	NEGATIVE
275	MALE	35 TO 44 YEARS	URBAN	UNSPECIFIED	NEW CASE	NO	UNSPECIFIED	SPUTUM	PTB NOT DETECTED	UNKNOWN
276	MALE	45 TO 54 YEARS	URBAN	UNSPECIFIED	NEW CASE	NO	UNSPECIFIED	SPUTUM	PTB NOT DETECTED	NEGATIVE
277	MALE	15 TO 24 YEARS	URBAN	UNSPECIFIED	NEW CASE	NO	UNSPECIFIED	SPUTUM	PTB NOT DETECTED	NEGATIVE
278	FEMALE	25 TO 34 YEARS	RURAL	UNSPECIFIED	NEW CASE	NO	UNSPECIFIED	SPUTUM	PTB NOT DETECTED	UNKNOWN
280	MALE	0 TO 14 YEARS	RURAL	UNSPECIFIED	NEW CASE	NO	UNSPECIFIED	SPUTUM	PTB NOT DETECTED	NEGATIVE
281	FEMALE	0 TO 14 YEARS	URBAN	UNSPECIFIED	NEW CASE	NO	UNSPECIFIED	GASTRIC ASPIRATES	PTB NOT DETECTED	NEGATIVE
282	MALE	0 TO 14 YEARS	URBAN	UNSPECIFIED	NEW CASE	NO	UNSPECIFIED	GASTRIC ASPIRATES	PTB NOT DETECTED	NEGATIVE
283	MALE	0 TO 14 YEARS	URBAN	UNSPECIFIED	NEW CASE	NO	NOT DONE	GASTRIC ASPIRATES	PTB NOT DETECTED	NEGATIVE
284	FEMALE	0 TO 14 YEARS	RURAL	UNSPECIFIED	NEW CASE	NO	UNSPECIFIED	SPUTUM	PTB NOT DETECTED	NEGATIVE
285	MALE	45 TO 54 YEARS	URBAN	HIV/AIDS	NEW CASE	NO	UNSPECIFIED	SPUTUM	PTB DETECTED, RIF RESISTANT	POSITIVE
286	FEMALE	35 TO 44 YEARS	RURAL	UNSPECIFIED	NEW CASE	NO	UNSPECIFIED	SPUTUM	PTB NOT DETECTED	NEGATIVE
287	MALE	15 TO 24 YEARS	URBAN	UNSPECIFIED	NEW CASE	NO	UNSPECIFIED	SPUTUM	PTB NOT DETECTED	NEGATIVE
288	FEMALE	35 TO 44 YEARS	URBAN	UNSPECIFIED	NEW CASE	NO	UNSPECIFIED	SPUTUM	PTB NOT DETECTED	NEGATIVE
289	MALE	25 TO 34 YEARS	URBAN	UNSPECIFIED	NEW CASE	NO	UNSPECIFIED	SPUTUM	PTB NOT DETECTED	NEGATIVE
290	FEMALE	55 TO 64 YEARS	URBAN	UNSPECIFIED	NEW CASE	NO	UNSPECIFIED	SPUTUM	PTB NOT DETECTED	NEGATIVE
291	MALE	15 TO 24 YEARS	URBAN	UNSPECIFIED	NEW CASE	NO	UNSPECIFIED	SPUTUM	PTB NOT DETECTED	NEGATIVE
292	MALE	55 TO 64 YEARS	RURAL	UNSPECIFIED	NEW CASE	NO	UNSPECIFIED	SPUTUM	PTB NOT DETECTED	NEGATIVE
293	MALE	25 TO 34 YEARS	RURAL	NO	NEW CASE	NO	UNSPECIFIED	SPUTUM	PTB NOT DETECTED	NEGATIVE
294	MALE	15 TO 24 YEARS	UNSPECIFIED	UNSPECIFIED	NEW CASE	NO	UNSPECIFIED	SPUTUM	PTB NOT DETECTED	UNKNOWN
295	FEMALE	25 TO 34 YEARS	URBAN	UNSPECIFIED	NEW CASE	NO	UNSPECIFIED	SPUTUM	PTB NOT DETECTED	NEGATIVE
296	FEMALE	35 TO 44 YEARS	URBAN	NO	NEW CASE	NO	UNSPECIFIED	SPUTUM	PTB NOT DETECTED	NEGATIVE
297	MALE	25 TO 34 YEARS	URBAN	NO	NEW CASE	NO	UNSPECIFIED	SPUTUM	PTB NOT DETECTED	NEGATIVE
298	FEMALE	0 TO 14 YEARS	URBAN	UNSPECIFIED	NEW CASE	NO	UNSPECIFIED	GASTRIC ASPIRATES	PTB DETECTED, RIF SENSITIVE	UNKNOWN
299	FEMALE	0 TO 14 YEARS	URBAN	UNSPECIFIED	NEW CASE	NO	UNSPECIFIED	GASTRIC ASPIRATES	PTB NOT DETECTED	NEGATIVE
300	FEMALE	25 TO 34 YEARS	URBAN	UNSPECIFIED	NEW CASE	NO	UNSPECIFIED	SPUTUM	PTB DETECTED, RIF SENSITIVE	NEGATIVE
301	FEMALE	35 TO 44 YEARS	URBAN	UNSPECIFIED	NEW CASE	NO	UNSPECIFIED	SPUTUM	PTB NOT DETECTED	NEGATIVE
302	MALE	25 TO 34 YEARS	RURAL	UNSPECIFIED	NEW CASE	UNSPECIFIED	UNSPECIFIED	SPUTUM	PTB NOT DETECTED	NEGATIVE
303	MALE	25 TO 34 YEARS	RURAL	UNSPECIFIED	NEW CASE	NO	UNSPECIFIED	SPUTUM	PTB NOT DETECTED	NEGATIVE
304	MALE	>= 65 YEARS	URBAN	OTHER DISEASES	NEW CASE	NO	UNSPECIFIED	CSF	EPTB NOT DETECTED	NEGATIVE
305	FEMALE	0 TO 14 YEARS	URBAN	HIV/AIDS	NEW CASE	NO	UNSPECIFIED	GASTRIC ASPIRATES	PTB NOT DETECTED	POSITIVE
306	MALE	0 TO 14 YEARS	URBAN	OTHER DISEASES	NEW CASE	NO	UNSPECIFIED	PLEURAL FLUIDS	EPTB NOT DETECTED	NEGATIVE
307	MALE	45 TO 54 YEARS	URBAN	OTHER DISEASES	RELAPSE	NO	UNSPECIFIED	CSF	EPTB DETEECTED, RIF SENSITIVE	POSITIVE
308	MALE	15 TO 24 YEARS	URBAN	OTHER DISEASES	NEW CASE	NO	UNSPECIFIED	CSF	EPTB NOT DETECTED	NEGATIVE
309	FEMALE	35 TO 44 YEARS	URBAN	UNSPECIFIED	NEW CASE	NO	UNSPECIFIED	SPUTUM	PTB NOT DETECTED	NEGATIVE
310	MALE	0 TO 14 YEARS	URBAN	OTHER DISEASES	NEW CASE	NO	UNSPECIFIED	PERITONEAL FLUID	EPTB NOT DETECTED	NEGATIVE
311	MALE	55 TO 64 YEARS	URBAN	UNSPECIFIED	NEW CASE	NO	UNSPECIFIED	SPUTUM	PTB NOT DETECTED	NEGATIVE
312	MALE	25 TO 34 YEARS	URBAN	UNSPECIFIED	NEW CASE	NO	UNSPECIFIED	SPUTUM	PTB NOT DETECTED	NEGATIVE
313	MALE	45 TO 54 YEARS	RURAL	UNSPECIFIED	NEW CASE	NO	UNSPECIFIED	SPUTUM	PTB NOT DETECTED	NEGATIVE
314	FEMALE	0 TO 14 YEARS	URBAN	OTHER DISEASES	NEW CASE	NO	UNSPECIFIED	GASTRIC ASPIRATES	PTB NOT DETECTED	NEGATIVE
315	MALE	25 TO 34 YEARS	RURAL	UNSPECIFIED	NEW CASE	NO	UNSPECIFIED	GASTRIC ASPIRATES	PTB NOT DETECTED	NEGATIVE
316	MALE	15 TO 24 YEARS	RURAL	UNSPECIFIED	NEW CASE	NO	UNSPECIFIED	SPUTUM	PTB NOT DETECTED	NEGATIVE
317	MALE	45 TO 54 YEARS	URBAN	UNSPECIFIED	NEW CASE	NO	UNSPECIFIED	SPUTUM	PTB NOT DETECTED	NEGATIVE
318	MALE	0 TO 14 YEARS	URBAN	UNSPECIFIED	NEW CASE	NO	UNSPECIFIED	SPUTUM	PTB NOT DETECTED	NEGATIVE
319	MALE	0 TO 14 YEARS	URBAN	UNSPECIFIED	NEW CASE	NO	UNSPECIFIED	SPUTUM	PTB NOT DETECTED	NEGATIVE
320	MALE	25 TO 34 YEARS	URBAN	UNSPECIFIED	NEW CASE	NO	UNSPECIFIED	SPUTUM	PTB NOT DETECTED	NEGATIVE
322	MALE	45 TO 54 YEARS	URBAN	UNSPECIFIED	NEW CASE	NO	UNSPECIFIED	SPUTUM	PTB DETECTED, RIF SENSITIVE	NEGATIVE
323	FEMALE	0 TO 14 YEARS	URBAN	UNSPECIFIED	NEW CASE	NO	UNSPECIFIED	SPUTUM	PTB NOT DETECTED	NEGATIVE
324	MALE	0 TO 14 YEARS	URBAN	UNSPECIFIED	NEW CASE	NO	UNSPECIFIED	SPUTUM	PTB NOT DETECTED	NEGATIVE
325	MALE	0 TO 14 YEARS	URBAN	UNSPECIFIED	NEW CASE	NO	UNSPECIFIED	SPUTUM	PTB NOT DETECTED	NEGATIVE
326	MALE	0 TO 14 YEARS	URBAN	UNSPECIFIED	NEW CASE	NO	UNSPECIFIED	SPUTUM	PTB NOT DETECTED	NEGATIVE
327	MALE	15 TO 24 YEARS	RURAL	UNSPECIFIED	NEW CASE	NO	UNSPECIFIED	CSF	EPTB NOT DETECTED	NEGATIVE
328	FEMALE	25 TO 34 YEARS	URBAN	UNSPECIFIED	NEW CASE	NO	UNSPECIFIED	SPUTUM	PTB NOT DETECTED	NEGATIVE
329	FEMALE	55 TO 64 YEARS	URBAN	UNSPECIFIED	NEW CASE	NO	UNSPECIFIED	SPUTUM	PTB NOT DETECTED	NEGATIVE
330	MALE	35 TO 44 YEARS	URBAN	UNSPECIFIED	NEW CASE	NO	UNSPECIFIED	SPUTUM	PTB NOT DETECTED	NEGATIVE
331	MALE	25 TO 34 YEARS	URBAN	UNSPECIFIED	NEW CASE	NO	UNSPECIFIED	SPUTUM	PTB NOT DETECTED	NEGATIVE
332	MALE	35 TO 44 YEARS	RURAL	UNSPECIFIED	NEW CASE	NO	UNSPECIFIED	SPUTUM	PTB NOT DETECTED	NEGATIVE
333	FEMALE	25 TO 34 YEARS	URBAN	UNSPECIFIED	RELAPSE	YES	UNSPECIFIED	SPUTUM	PTB DETECTED, RIF SENSITIVE	NEGATIVE
334	MALE	45 TO 54 YEARS	URBAN	UNSPECIFIED	NEW CASE	NO	UNSPECIFIED	SPUTUM	PTB NOT DETECTED	NEGATIVE
335	MALE	35 TO 44 YEARS	URBAN	UNSPECIFIED	READMISSION FOLLOWING DROPOUT	YES	UNSPECIFIED	SPUTUM	PTB DETECTED, RIF SENSITIVE	NEGATIVE
336	MALE	0 TO 14 YEARS	URBAN	UNSPECIFIED	NEW CASE	NO	UNSPECIFIED	GASTRIC ASPIRATES	PTB NOT DETECTED	NEGATIVE
337	FEMALE	0 TO 14 YEARS	URBAN	UNSPECIFIED	NEW CASE	NO	UNSPECIFIED	GASTRIC ASPIRATES	PTB NOT DETECTED	NEGATIVE
338	MALE	45 TO 54 YEARS	URBAN	OTHER DISEASES	NEW CASE	NO	UNSPECIFIED	SPUTUM	PTB NOT DETECTED	NEGATIVE
339	FEMALE	25 TO 34 YEARS	URBAN	UNSPECIFIED	NEW CASE	NO	UNSPECIFIED	SPUTUM	PTB NOT DETECTED	NEGATIVE
340	FEMALE	15 TO 24 YEARS	URBAN	UNSPECIFIED	NEW CASE	NO	UNSPECIFIED	SPUTUM	PTB NOT DETECTED	NEGATIVE
341	FEMALE	0 TO 14 YEARS	URBAN	UNSPECIFIED	NEW CASE	NO	UNSPECIFIED	SPUTUM	PTB DETECTED, RIF SENSITIVE	NEGATIVE
342	FEMALE	45 TO 54 YEARS	URBAN	UNSPECIFIED	NEW CASE	NO	UNSPECIFIED	SPUTUM	PTB NOT DETECTED	NEGATIVE
343	MALE	>= 65 YEARS	URBAN	UNSPECIFIED	NEW CASE	NO	UNSPECIFIED	SPUTUM	PTB NOT DETECTED	NEGATIVE
344	MALE	25 TO 34 YEARS	URBAN	UNSPECIFIED	NEW CASE	NO	UNSPECIFIED	SPUTUM	PTB NOT DETECTED	NEGATIVE
345	FEMALE	45 TO 54 YEARS	URBAN	UNSPECIFIED	NEW CASE	NO	UNSPECIFIED	SPUTUM	PTB NOT DETECTED	NEGATIVE
346	FEMALE	15 TO 24 YEARS	RURAL	UNSPECIFIED	NEW CASE	NO	UNSPECIFIED	SPUTUM	PTB NOT DETECTED	NEGATIVE
347	MALE	25 TO 34 YEARS	RURAL	UNSPECIFIED	NEW CASE	NO	UNSPECIFIED	SPUTUM	PTB NOT DETECTED	NEGATIVE
348	FEMALE	55 TO 64 YEARS	URBAN	UNSPECIFIED	UNSPECIFIED	NO	UNSPECIFIED	SPUTUM	PTB NOT DETECTED	NEGATIVE
349	FEMALE	0 TO 14 YEARS	URBAN	UNSPECIFIED	NEW CASE	NO	UNSPECIFIED	GASTRIC ASPIRATES	PTB NOT DETECTED	NEGATIVE
350	FEMALE	0 TO 14 YEARS	URBAN	UNSPECIFIED	NEW CASE	NO	UNSPECIFIED	GASTRIC ASPIRATES	PTB NOT DETECTED	NEGATIVE
351	MALE	0 TO 14 YEARS	URBAN	UNSPECIFIED	NEW CASE	NO	UNSPECIFIED	SPUTUM	PTB NOT DETECTED	NEGATIVE
352	MALE	35 TO 44 YEARS	URBAN	UNSPECIFIED	RELAPSE	YES	UNSPECIFIED	SPUTUM	PTB DETECTED, RIF SENSITIVE	NEGATIVE
353	FEMALE	0 TO 14 YEARS	RURAL	UNSPECIFIED	NEW CASE	NO	UNSPECIFIED	SPUTUM	PTB NOT DETECTED	NEGATIVE
354	FEMALE	35 TO 44 YEARS	URBAN	UNSPECIFIED	NEW CASE	NO	UNSPECIFIED	SPUTUM	PTB NOT DETECTED	NEGATIVE
355	MALE	35 TO 44 YEARS	URBAN	UNSPECIFIED	NEW CASE	NO	UNSPECIFIED	SPUTUM	PTB NOT DETECTED	NEGATIVE
356	MALE	>= 65 YEARS	URBAN	UNSPECIFIED	RELAPSE	YES	UNSPECIFIED	SPUTUM	PTB DETECTED, RIF SENSITIVE	NEGATIVE
357	FEMALE	15 TO 24 YEARS	URBAN	UNSPECIFIED	RELAPSE	YES	UNSPECIFIED	SPUTUM	PTB DETECTED, RIF SENSITIVE	NEGATIVE
358	MALE	25 TO 34 YEARS	URBAN	UNSPECIFIED	UNSPECIFIED	NO	UNSPECIFIED	SPUTUM	PTB NOT DETECTED	NEGATIVE
359	FEMALE	0 TO 14 YEARS	URBAN	UNSPECIFIED	NEW CASE	NO	UNSPECIFIED	SPUTUM	PTB NOT DETECTED	NEGATIVE
360	MALE	25 TO 34 YEARS	RURAL	UNSPECIFIED	NEW CASE	NO	UNSPECIFIED	SPUTUM	PTB NOT DETECTED	NEGATIVE
361	MALE	25 TO 34 YEARS	URBAN	UNSPECIFIED	NEW CASE	NO	UNSPECIFIED	SPUTUM	PTB NOT DETECTED	NEGATIVE
362	MALE	25 TO 34 YEARS	URBAN	UNSPECIFIED	NEW CASE	NO	UNSPECIFIED	SPUTUM	PTB NOT DETECTED	NEGATIVE
363	MALE	15 TO 24 YEARS	URBAN	UNSPECIFIED	NEW CASE	NO	UNSPECIFIED	SPUTUM	PTB NOT DETECTED	NEGATIVE
364	FEMALE	0 TO 14 YEARS	URBAN	UNSPECIFIED	NEW CASE	NO	UNSPECIFIED	SPUTUM	PTB NOT DETECTED	NEGATIVE
365	MALE	25 TO 34 YEARS	URBAN	UNSPECIFIED	UNSPECIFIED	NO	UNSPECIFIED	SPUTUM	PTB NOT DETECTED	NEGATIVE
366	FEMALE	15 TO 24 YEARS	RURAL	UNSPECIFIED	NEW CASE	NO	UNSPECIFIED	SPUTUM	PTB NOT DETECTED	NEGATIVE
367	FEMALE	>= 65 YEARS	RURAL	UNSPECIFIED	NEW CASE	NO	UNSPECIFIED	SPUTUM	PTB NOT DETECTED	NEGATIVE
368	FEMALE	35 TO 44 YEARS	RURAL	UNSPECIFIED	NEW CASE	NO	UNSPECIFIED	SPUTUM	PTB NOT DETECTED	NEGATIVE
369	FEMALE	55 TO 64 YEARS	RURAL	UNSPECIFIED	NEW CASE	NO	UNSPECIFIED	SPUTUM	PTB NOT DETECTED	NEGATIVE
370	FEMALE	>= 65 YEARS	URBAN	UNSPECIFIED	NEW CASE	NO	UNSPECIFIED	SPUTUM	PTB NOT DETECTED	UNKNOWN
371	MALE	0 TO 14 YEARS	RURAL	UNSPECIFIED	NEW CASE	NO	UNSPECIFIED	SPUTUM	PTB NOT DETECTED	UNKNOWN
372	FEMALE	0 TO 14 YEARS	URBAN	UNSPECIFIED	NEW CASE	NO	UNSPECIFIED	GASTRIC ASPIRATES	PTB DETECTED, RIF SENSITIVE	NEGATIVE
373	MALE	15 TO 24 YEARS	URBAN	UNSPECIFIED	NEW CASE	NO	UNSPECIFIED	SPUTUM	PTB NOT DETECTED	NEGATIVE
374	FEMALE	55 TO 64 YEARS	URBAN	UNSPECIFIED	UNSPECIFIED	NO	UNSPECIFIED	SPUTUM	PTB NOT DETECTED	NEGATIVE
375	FEMALE	25 TO 34 YEARS	URBAN	UNSPECIFIED	NEW CASE	NO	UNSPECIFIED	SPUTUM	PTB NOT DETECTED	NEGATIVE
376	FEMALE	25 TO 34 YEARS	URBAN	UNSPECIFIED	RELAPSE	NO	UNSPECIFIED	SPUTUM	PTB NOT DETECTED	NEGATIVE
377	FEMALE	25 TO 34 YEARS	URBAN	UNSPECIFIED	NEW CASE	NO	UNSPECIFIED	SPUTUM	PTB DETECTED, RIF SENSITIVE	NEGATIVE
378	MALE	35 TO 44 YEARS	URBAN	UNSPECIFIED	NEW CASE	NO	UNSPECIFIED	PUSS	EPTB DETEECTED, RIF SENSITIVE	NEGATIVE
379	FEMALE	15 TO 24 YEARS	URBAN	UNSPECIFIED	NEW CASE	NO	UNSPECIFIED	PUSS	EPTB NOT DETECTED	UNKNOWN
380	MALE	>= 65 YEARS	RURAL	UNSPECIFIED	NEW CASE	NO	UNSPECIFIED	SPUTUM	PTB NOT DETECTED	NEGATIVE
381	FEMALE	15 TO 24 YEARS	RURAL	UNSPECIFIED	NEW CASE	NO	UNSPECIFIED	SPUTUM	PTB NOT DETECTED	NEGATIVE
382	FEMALE	>= 65 YEARS	URBAN	UNSPECIFIED	NEW CASE	NO	UNSPECIFIED	SPUTUM	PTB NOT DETECTED	NEGATIVE
383	MALE	15 TO 24 YEARS	URBAN	UNSPECIFIED	NEW CASE	NO	UNSPECIFIED	SPUTUM	PTB NOT DETECTED	NEGATIVE
384	MALE	35 TO 44 YEARS	RURAL	UNSPECIFIED	NEW CASE	NO	UNSPECIFIED	SPUTUM	PTB NOT DETECTED	NEGATIVE
385	MALE	45 TO 54 YEARS	RURAL	UNSPECIFIED	NEW CASE	NO	UNSPECIFIED	SPUTUM	PTB NOT DETECTED	NEGATIVE
386	UNSPECIFIED	25 TO 34 YEARS	URBAN	UNSPECIFIED	NEW CASE	NO	UNSPECIFIED	SPUTUM	PTB NOT DETECTED	NEGATIVE
387	FEMALE	45 TO 54 YEARS	URBAN	UNSPECIFIED	NEW CASE	NO	UNSPECIFIED	SPUTUM	PTB NOT DETECTED	NEGATIVE
388	FEMALE	0 TO 14 YEARS	URBAN	UNSPECIFIED	NEW CASE	NO	NOT DONE	SPUTUM	PTB NOT DETECTED	NEGATIVE
389	FEMALE	0 TO 14 YEARS	URBAN	UNSPECIFIED	UNSPECIFIED	NO	UNSPECIFIED	ASCITIC FLUID	EPTB NOT DETECTED	NEGATIVE
390	MALE	25 TO 34 YEARS	URBAN	UNSPECIFIED	NEW CASE	NO	UNSPECIFIED	SPUTUM	PTB NOT DETECTED	UNKNOWN
391	MALE	45 TO 54 YEARS	RURAL	UNSPECIFIED	NEW CASE	NO	UNSPECIFIED	SPUTUM	PTB NOT DETECTED	UNKNOWN
392	FEMALE	25 TO 34 YEARS	URBAN	UNSPECIFIED	UNSPECIFIED	NO	UNSPECIFIED	SPUTUM	PTB NOT DETECTED	UNKNOWN
393	MALE	0 TO 14 YEARS	URBAN	UNSPECIFIED	NEW CASE	NO	UNSPECIFIED	SPUTUM	PTB NOT DETECTED	NEGATIVE
394	MALE	25 TO 34 YEARS	URBAN	UNSPECIFIED	NEW CASE	NO	UNSPECIFIED	GASTRIC ASPIRATES	PTB NOT DETECTED	NEGATIVE
395	MALE	0 TO 14 YEARS	URBAN	UNSPECIFIED	NEW CASE	NO	UNSPECIFIED	PLEURAL FLUIDS	EPTB NOT DETECTED	NEGATIVE
396	MALE	35 TO 44 YEARS	URBAN	UNSPECIFIED	NEW CASE	NO	UNSPECIFIED	SPUTUM	PTB NOT DETECTED	NEGATIVE
397	MALE	25 TO 34 YEARS	URBAN	UNSPECIFIED	NEW CASE	NO	UNSPECIFIED	SPUTUM	PTB NOT DETECTED	NEGATIVE
398	FEMALE	25 TO 34 YEARS	URBAN	HIV/AIDS	NEW CASE	NO	UNSPECIFIED	SPUTUM	PTB NOT DETECTED	POSITIVE
399	MALE	25 TO 34 YEARS	URBAN	UNSPECIFIED	NEW CASE	NO	UNSPECIFIED	SPUTUM	PTB NOT DETECTED	NEGATIVE
400	MALE	>= 65 YEARS	URBAN	UNSPECIFIED	NEW CASE	NO	UNSPECIFIED	SPUTUM	PTB NOT DETECTED	NEGATIVE
401	MALE	0 TO 14 YEARS	RURAL	UNSPECIFIED	NEW CASE	NO	UNSPECIFIED	SPUTUM	PTB NOT DETECTED	UNKNOWN
402	MALE	0 TO 14 YEARS	RURAL	UNSPECIFIED	NEW CASE	NO	UNSPECIFIED	SPUTUM	PTB NOT DETECTED	UNKNOWN
403	FEMALE	45 TO 54 YEARS	URBAN	UNSPECIFIED	NEW CASE	NO	UNSPECIFIED	SPUTUM	PTB NOT DETECTED	UNKNOWN
404	FEMALE	45 TO 54 YEARS	RURAL	UNSPECIFIED	NEW CASE	NO	UNSPECIFIED	SPUTUM	PTB NOT DETECTED	NEGATIVE
405	MALE	35 TO 44 YEARS	RURAL	UNSPECIFIED	NEW CASE	NO	UNSPECIFIED	SPUTUM	PTB NOT DETECTED	UNKNOWN
407	MALE	35 TO 44 YEARS	RURAL	UNSPECIFIED	NEW CASE	NO	UNSPECIFIED	SPUTUM	PTB NOT DETECTED	NEGATIVE
408	MALE	45 TO 54 YEARS	RURAL	UNSPECIFIED	NEW CASE	NO	UNSPECIFIED	SPUTUM	PTB NOT DETECTED	NEGATIVE
409	MALE	15 TO 24 YEARS	URBAN	UNSPECIFIED	NEW CASE	NO	UNSPECIFIED	SPUTUM	PTB NOT DETECTED	NEGATIVE
410	MALE	0 TO 14 YEARS	RURAL	UNSPECIFIED	NEW CASE	NO	UNSPECIFIED	SPUTUM	PTB NOT DETECTED	UNKNOWN
411	MALE	35 TO 44 YEARS	RURAL	UNSPECIFIED	RELAPSE	YES	UNSPECIFIED	SPUTUM	PTB NOT DETECTED	NEGATIVE
412	MALE	35 TO 44 YEARS	RURAL	UNSPECIFIED	NEW CASE	NO	UNSPECIFIED	SPUTUM	PTB NOT DETECTED	NEGATIVE
413	FEMALE	15 TO 24 YEARS	URBAN	UNSPECIFIED	NEW CASE	NO	UNSPECIFIED	SPUTUM	PTB NOT DETECTED	NEGATIVE
414	FEMALE	15 TO 24 YEARS	URBAN	UNSPECIFIED	NEW CASE	NO	UNSPECIFIED	SPUTUM	PTB NOT DETECTED	NEGATIVE
415	MALE	0 TO 14 YEARS	URBAN	UNSPECIFIED	NEW CASE	NO	UNSPECIFIED	GASTRIC ASPIRATES	PTB NOT DETECTED	UNKNOWN
416	FEMALE	45 TO 54 YEARS	URBAN	UNSPECIFIED	NEW CASE	NO	UNSPECIFIED	SPUTUM	PTB NOT DETECTED	NEGATIVE
417	MALE	0 TO 14 YEARS	RURAL	UNSPECIFIED	RELAPSE	NO	UNSPECIFIED	SPUTUM	PTB DETECTED, RIF SENSITIVE	NEGATIVE
418	MALE	15 TO 24 YEARS	URBAN	UNSPECIFIED	RELAPSE	NO	UNSPECIFIED	SPUTUM	PTB DETECTED, RIF RESISTANT	NEGATIVE
419	MALE	35 TO 44 YEARS	URBAN	UNSPECIFIED	NEW CASE	NO	UNSPECIFIED	SPUTUM	PTB NOT DETECTED	UNKNOWN
420	FEMALE	45 TO 54 YEARS	URBAN	UNSPECIFIED	NEW CASE	NO	UNSPECIFIED	SPUTUM	PTB NOT DETECTED	UNKNOWN
421	MALE	35 TO 44 YEARS	URBAN	UNSPECIFIED	NEW CASE	NO	UNSPECIFIED	SPUTUM	PTB NOT DETECTED	NEGATIVE
422	MALE	35 TO 44 YEARS	URBAN	UNSPECIFIED	NEW CASE	NO	UNSPECIFIED	SPUTUM	PTB NOT DETECTED	UNKNOWN
423	FEMALE	35 TO 44 YEARS	UNSPECIFIED	UNSPECIFIED	NEW CASE	NO	UNSPECIFIED	SPUTUM	PTB NOT DETECTED	NEGATIVE
424	MALE	35 TO 44 YEARS	UNSPECIFIED	UNSPECIFIED	NEW CASE	NO	NOT DONE	CSF	EPTB NOT DETECTED	NEGATIVE
425	FEMALE	0 TO 14 YEARS	UNSPECIFIED	UNSPECIFIED	NEW CASE	NO	UNSPECIFIED	SPUTUM	PTB NOT DETECTED	NEGATIVE
426	MALE	35 TO 44 YEARS	UNSPECIFIED	UNSPECIFIED	NEW CASE	NO	UNSPECIFIED	SPUTUM	PTB NOT DETECTED	UNKNOWN
427	FEMALE	25 TO 34 YEARS	RURAL	UNSPECIFIED	NEW CASE	NO	UNSPECIFIED	SPUTUM	PTB NOT DETECTED	UNKNOWN
428	FEMALE	25 TO 34 YEARS	UNSPECIFIED	UNSPECIFIED	NEW CASE	NO	UNSPECIFIED	SPUTUM	PTB NOT DETECTED	UNKNOWN
429	MALE	0 TO 14 YEARS	RURAL	UNSPECIFIED	NEW CASE	NO	UNSPECIFIED	GASTRIC ASPIRATES	PTB NOT DETECTED	UNKNOWN
430	MALE	0 TO 14 YEARS	RURAL	UNSPECIFIED	NEW CASE	NO	UNSPECIFIED	GASTRIC ASPIRATES	PTB NOT DETECTED	UNKNOWN
431	MALE	0 TO 14 YEARS	URBAN	UNSPECIFIED	NEW CASE	NO	UNSPECIFIED	GASTRIC ASPIRATES	PTB NOT DETECTED	NEGATIVE
432	MALE	0 TO 14 YEARS	URBAN	UNSPECIFIED	NEW CASE	NO	UNSPECIFIED	GASTRIC ASPIRATES	PTB NOT DETECTED	NEGATIVE
433	MALE	45 TO 54 YEARS	URBAN	UNSPECIFIED	NEW CASE	NO	UNSPECIFIED	SPUTUM	PTB NOT DETECTED	NEGATIVE
434	MALE	25 TO 34 YEARS	URBAN	UNSPECIFIED	NEW CASE	NO	UNSPECIFIED	GASTRIC ASPIRATES	PTB NOT DETECTED	NEGATIVE
435	MALE	0 TO 14 YEARS	URBAN	UNSPECIFIED	NEW CASE	NO	UNSPECIFIED	GASTRIC ASPIRATES	PTB NOT DETECTED	NEGATIVE
436	MALE	15 TO 24 YEARS	UNSPECIFIED	UNSPECIFIED	NEW CASE	NO	UNSPECIFIED	SPUTUM	PTB NOT DETECTED	UNKNOWN
437	MALE	25 TO 34 YEARS	RURAL	UNSPECIFIED	NEW CASE	NO	UNSPECIFIED	SPUTUM	PTB NOT DETECTED	UNKNOWN
438	FEMALE	25 TO 34 YEARS	URBAN	UNSPECIFIED	NEW CASE	NO	UNSPECIFIED	SPUTUM	PTB NOT DETECTED	UNKNOWN
439	MALE	35 TO 44 YEARS	URBAN	UNSPECIFIED	RELAPSE	NO	UNSPECIFIED	SPUTUM	PTB DETECTED, RIF SENSITIVE	POSITIVE
440	FEMALE	45 TO 54 YEARS	URBAN	UNSPECIFIED	NEW CASE	NO	UNSPECIFIED	SPUTUM	PTB NOT DETECTED	UNKNOWN
441	MALE	25 TO 34 YEARS	URBAN	UNSPECIFIED	NEW CASE	NO	UNSPECIFIED	SPUTUM	PTB NOT DETECTED	NEGATIVE
442	FEMALE	15 TO 24 YEARS	URBAN	UNSPECIFIED	NEW CASE	NO	UNSPECIFIED	SPUTUM	PTB NOT DETECTED	UNKNOWN
443	MALE	0 TO 14 YEARS	URBAN	UNSPECIFIED	NEW CASE	NO	UNSPECIFIED	GASTRIC ASPIRATES	PTB NOT DETECTED	UNKNOWN
444	MALE	55 TO 64 YEARS	URBAN	UNSPECIFIED	NEW CASE	NO	UNSPECIFIED	SPUTUM	PTB NOT DETECTED	UNKNOWN
445	MALE	45 TO 54 YEARS	URBAN	UNSPECIFIED	NEW CASE	NO	UNSPECIFIED	SPUTUM	PTB NOT DETECTED	UNKNOWN
446	FEMALE	35 TO 44 YEARS	URBAN	UNSPECIFIED	NEW CASE	NO	UNSPECIFIED	SPUTUM	PTB NOT DETECTED	NEGATIVE
447	FEMALE	15 TO 24 YEARS	URBAN	UNSPECIFIED	NEW CASE	NO	UNSPECIFIED	SPUTUM	PTB NOT DETECTED	NEGATIVE
448	MALE	0 TO 14 YEARS	URBAN	UNSPECIFIED	NEW CASE	NO	UNSPECIFIED	SPUTUM	PTB NOT DETECTED	NEGATIVE
449	MALE	0 TO 14 YEARS	URBAN	UNSPECIFIED	NEW CASE	NO	UNSPECIFIED	SPUTUM	PTB NOT DETECTED	UNKNOWN
450	MALE	0 TO 14 YEARS	URBAN	UNSPECIFIED	NEW CASE	NO	UNSPECIFIED	GASTRIC ASPIRATES	PTB DETECTED, RIF RESISTANT	UNKNOWN
451	FEMALE	45 TO 54 YEARS	URBAN	UNSPECIFIED	NEW CASE	NO	UNSPECIFIED	SPUTUM	PTB NOT DETECTED	NEGATIVE
452	FEMALE	35 TO 44 YEARS	URBAN	UNSPECIFIED	NEW CASE	NO	UNSPECIFIED	SPUTUM	PTB NOT DETECTED	UNKNOWN
453	MALE	0 TO 14 YEARS	RURAL	UNSPECIFIED	NEW CASE	NO	UNSPECIFIED	GASTRIC ASPIRATES	PTB DETECTED, RIF SENSITIVE	NEGATIVE
454	FEMALE	0 TO 14 YEARS	URBAN	UNSPECIFIED	NEW CASE	NO	NOT DONE	SPUTUM	PTB NOT DETECTED	NEGATIVE
455	FEMALE	15 TO 24 YEARS	URBAN	UNSPECIFIED	NEW CASE	NO	UNSPECIFIED	PERITONEAL FLUID	EPTB DETEECTED, RIF SENSITIVE	NEGATIVE
456	MALE	15 TO 24 YEARS	RURAL	OTHER DISEASES	NEW CASE	NO	UNSPECIFIED	SPUTUM	PTB NOT DETECTED	NEGATIVE
457	MALE	15 TO 24 YEARS	URBAN	UNSPECIFIED	NEW CASE	NO	UNSPECIFIED	SPUTUM	PTB DETECTED, RIF SENSITIVE	NEGATIVE
458	MALE	25 TO 34 YEARS	URBAN	UNSPECIFIED	NEW CASE	NO	UNSPECIFIED	SPUTUM	PTB NOT DETECTED	NEGATIVE
459	FEMALE	55 TO 64 YEARS	URBAN	UNSPECIFIED	NEW CASE	NO	UNSPECIFIED	SPUTUM	PTB NOT DETECTED	NEGATIVE
460	FEMALE	15 TO 24 YEARS	URBAN	UNSPECIFIED	NEW CASE	NO	UNSPECIFIED	SPUTUM	PTB NOT DETECTED	UNKNOWN
461	MALE	55 TO 64 YEARS	RURAL	UNSPECIFIED	NEW CASE	NO	UNSPECIFIED	SPUTUM	PTB NOT DETECTED	UNKNOWN
462	MALE	>= 65 YEARS	URBAN	UNSPECIFIED	NEW CASE	NO	UNSPECIFIED	SPUTUM	PTB NOT DETECTED	UNKNOWN
463	MALE	0 TO 14 YEARS	URBAN	UNSPECIFIED	NEW CASE	NO	UNSPECIFIED	GASTRIC ASPIRATES	PTB NOT DETECTED	UNKNOWN
464	FEMALE	0 TO 14 YEARS	URBAN	UNSPECIFIED	NEW CASE	NO	UNSPECIFIED	GASTRIC ASPIRATES	PTB NOT DETECTED	NEGATIVE
465	FEMALE	0 TO 14 YEARS	URBAN	OTHER DISEASES	NEW CASE	NO	UNSPECIFIED	SPUTUM	PTB NOT DETECTED	NEGATIVE
466	FEMALE	15 TO 24 YEARS	URBAN	UNSPECIFIED	NEW CASE	NO	UNSPECIFIED	SPUTUM	PTB NOT DETECTED	NEGATIVE
467	MALE	55 TO 64 YEARS	URBAN	UNSPECIFIED	NEW CASE	NO	UNSPECIFIED	SPUTUM	PTB NOT DETECTED	UNKNOWN
468	MALE	35 TO 44 YEARS	URBAN	UNSPECIFIED	NEW CASE	NO	UNSPECIFIED	SPUTUM	PTB NOT DETECTED	NEGATIVE
469	MALE	35 TO 44 YEARS	URBAN	UNSPECIFIED	NEW CASE	NO	UNSPECIFIED	SPUTUM	PTB NOT DETECTED	NEGATIVE
470	MALE	55 TO 64 YEARS	URBAN	UNSPECIFIED	NEW CASE	NO	UNSPECIFIED	SPUTUM	PTB NOT DETECTED	UNKNOWN
471	FEMALE	0 TO 14 YEARS	URBAN	HIV/AIDS	NEW CASE	NO	UNSPECIFIED	PUSS	EPTB DETEECTED, RIF SENSITIVE	POSITIVE
472	FEMALE	25 TO 34 YEARS	URBAN	UNSPECIFIED	NEW CASE	NO	UNSPECIFIED	SPUTUM	PTB DETECTED, RIF SENSITIVE	UNKNOWN
473	MALE	45 TO 54 YEARS	URBAN	UNSPECIFIED	NEW CASE	NO	UNSPECIFIED	SPUTUM	PTB NOT DETECTED	UNKNOWN
474	FEMALE	45 TO 54 YEARS	RURAL	OTHER DISEASES	NEW CASE	NO	UNSPECIFIED	SPUTUM	PTB NOT DETECTED	UNKNOWN
476	FEMALE	0 TO 14 YEARS	URBAN	UNSPECIFIED	NEW CASE	NO	UNSPECIFIED	GASTRIC ASPIRATES	PTB NOT DETECTED	UNKNOWN
477	FEMALE	0 TO 14 YEARS	URBAN	UNSPECIFIED	NEW CASE	NO	UNSPECIFIED	GASTRIC ASPIRATES	PTB NOT DETECTED	UNKNOWN
478	MALE	0 TO 14 YEARS	RURAL	UNSPECIFIED	NEW CASE	NO	UNSPECIFIED	PERITONEAL FLUID	EPTB NOT DETECTED	NEGATIVE
479	FEMALE	0 TO 14 YEARS	RURAL	UNSPECIFIED	NEW CASE	NO	UNSPECIFIED	GASTRIC ASPIRATES	PTB NOT DETECTED	UNKNOWN
480	MALE	55 TO 64 YEARS	URBAN	UNSPECIFIED	NEW CASE	NO	UNSPECIFIED	SPUTUM	PTB NOT DETECTED	UNKNOWN
481	MALE	25 TO 34 YEARS	URBAN	UNSPECIFIED	NEW CASE	NO	UNSPECIFIED	SPUTUM	PTB NOT DETECTED	UNKNOWN
482	FEMALE	15 TO 24 YEARS	URBAN	UNSPECIFIED	NEW CASE	NO	UNSPECIFIED	SPUTUM	PTB DETECTED, RIF SENSITIVE	UNKNOWN
483	MALE	25 TO 34 YEARS	URBAN	HIV/AIDS	NEW CASE	NO	UNSPECIFIED	SPUTUM	PTB DETECTED, RIF SENSITIVE	POSITIVE
484	FEMALE	45 TO 54 YEARS	URBAN	UNSPECIFIED	NEW CASE	NO	UNSPECIFIED	SPUTUM	PTB NOT DETECTED	UNKNOWN
485	MALE	0 TO 14 YEARS	URBAN	UNSPECIFIED	NEW CASE	NO	UNSPECIFIED	GASTRIC ASPIRATES	PTB NOT DETECTED	NEGATIVE
486	FEMALE	0 TO 14 YEARS	URBAN	UNSPECIFIED	NEW CASE	NO	UNSPECIFIED	GASTRIC ASPIRATES	PTB NOT DETECTED	NEGATIVE
487	MALE	0 TO 14 YEARS	URBAN	UNSPECIFIED	NEW CASE	NO	UNSPECIFIED	GASTRIC ASPIRATES	PTB NOT DETECTED	NEGATIVE
488	FEMALE	0 TO 14 YEARS	URBAN	UNSPECIFIED	NEW CASE	NO	UNSPECIFIED	GASTRIC ASPIRATES	PTB NOT DETECTED	NEGATIVE
489	FEMALE	35 TO 44 YEARS	UNSPECIFIED	UNSPECIFIED	NEW CASE	NO	UNSPECIFIED	SPUTUM	PTB NOT DETECTED	UNKNOWN
490	FEMALE	35 TO 44 YEARS	URBAN	UNSPECIFIED	NEW CASE	NO	UNSPECIFIED	SPUTUM	PTB DETECTED, RIF SENSITIVE	NEGATIVE
491	MALE	0 TO 14 YEARS	URBAN	UNSPECIFIED	NEW CASE	NO	UNSPECIFIED	SPUTUM	PTB NOT DETECTED	NEGATIVE
492	MALE	45 TO 54 YEARS	URBAN	UNSPECIFIED	NEW CASE	NO	UNSPECIFIED	SPUTUM	PTB NOT DETECTED	NEGATIVE
493	MALE	0 TO 14 YEARS	URBAN	UNSPECIFIED	NEW CASE	NO	UNSPECIFIED	GASTRIC ASPIRATES	PTB NOT DETECTED	NEGATIVE
494	MALE	0 TO 14 YEARS	URBAN	UNSPECIFIED	NEW CASE	NO	UNSPECIFIED	PLEURAL FLUIDS	EPTB NOT DETECTED	NEGATIVE
495	MALE	0 TO 14 YEARS	URBAN	UNSPECIFIED	NEW CASE	NO	UNSPECIFIED	GASTRIC ASPIRATES	PTB NOT DETECTED	NEGATIVE
496	MALE	0 TO 14 YEARS	URBAN	UNSPECIFIED	NEW CASE	NO	UNSPECIFIED	GASTRIC ASPIRATES	PTB NOT DETECTED	UNKNOWN
497	MALE	55 TO 64 YEARS	UNSPECIFIED	UNSPECIFIED	READMISSION FOLLOWING DROPOUT	YES	UNSPECIFIED	SPUTUM	PTB NOT DETECTED	NEGATIVE
498	FEMALE	35 TO 44 YEARS	URBAN	UNSPECIFIED	NEW CASE	NO	UNSPECIFIED	SPUTUM	PTB NOT DETECTED	NEGATIVE
499	FEMALE	15 TO 24 YEARS	URBAN	UNSPECIFIED	NEW CASE	NO	UNSPECIFIED	SPUTUM	PTB DETECTED, RIF SENSITIVE	NEGATIVE
500	MALE	55 TO 64 YEARS	URBAN	UNSPECIFIED	NEW CASE	NO	UNSPECIFIED	SPUTUM	PTB NOT DETECTED	NEGATIVE
501	MALE	35 TO 44 YEARS	URBAN	UNSPECIFIED	NEW CASE	NO	UNSPECIFIED	SPUTUM	PTB NOT DETECTED	NEGATIVE
502	FEMALE	35 TO 44 YEARS	URBAN	UNSPECIFIED	NEW CASE	NO	UNSPECIFIED	SPUTUM	PTB NOT DETECTED	NEGATIVE
503	FEMALE	0 TO 14 YEARS	URBAN	UNSPECIFIED	NEW CASE	NO	UNSPECIFIED	SPUTUM	PTB NOT DETECTED	UNKNOWN
504	FEMALE	25 TO 34 YEARS	URBAN	UNSPECIFIED	NEW CASE	NO	UNSPECIFIED	SPUTUM	PTB NOT DETECTED	NEGATIVE
505	FEMALE	25 TO 34 YEARS	URBAN	UNSPECIFIED	NEW CASE	NO	UNSPECIFIED	SPUTUM	PTB NOT DETECTED	UNKNOWN
506	FEMALE	25 TO 34 YEARS	RURAL	UNSPECIFIED	NEW CASE	NO	UNSPECIFIED	SPUTUM	PTB DETECTED, RIF SENSITIVE	UNKNOWN
507	MALE	>= 65 YEARS	URBAN	UNSPECIFIED	NEW CASE	NO	UNSPECIFIED	SPUTUM	PTB NOT DETECTED	UNKNOWN
508	MALE	35 TO 44 YEARS	URBAN	UNSPECIFIED	UNSPECIFIED	NO	UNSPECIFIED	SPUTUM	PTB NOT DETECTED	NEGATIVE
509	MALE	0 TO 14 YEARS	URBAN	HIV/AIDS	NEW CASE	NO	UNSPECIFIED	SPUTUM	PTB NOT DETECTED	POSITIVE
510	UNSPECIFIED	0 TO 14 YEARS	URBAN	UNSPECIFIED	NEW CASE	NO	UNSPECIFIED	SPUTUM	PTB NOT DETECTED	UNKNOWN
511	MALE	35 TO 44 YEARS	URBAN	UNSPECIFIED	NEW CASE	NO	UNSPECIFIED	SPUTUM	PTB NOT DETECTED	UNKNOWN
512	MALE	0 TO 14 YEARS	URBAN	UNSPECIFIED	NEW CASE	NO	UNSPECIFIED	SPUTUM	PTB NOT DETECTED	UNKNOWN
513	FEMALE	0 TO 14 YEARS	RURAL	UNSPECIFIED	NEW CASE	NO	UNSPECIFIED	SPUTUM	PTB NOT DETECTED	UNKNOWN
514	FEMALE	0 TO 14 YEARS	URBAN	OTHER DISEASES	NEW CASE	NO	UNSPECIFIED	SPUTUM	PTB NOT DETECTED	UNKNOWN
515	FEMALE	45 TO 54 YEARS	URBAN	UNSPECIFIED	NEW CASE	NO	UNSPECIFIED	SPUTUM	PTB NOT DETECTED	UNKNOWN
516	MALE	15 TO 24 YEARS	URBAN	UNSPECIFIED	NEW CASE	NO	UNSPECIFIED	SPUTUM	PTB NOT DETECTED	NEGATIVE
517	MALE	0 TO 14 YEARS	URBAN	UNSPECIFIED	NEW CASE	NO	UNSPECIFIED	CSF	EPTB NOT DETECTED	NEGATIVE
518	FEMALE	15 TO 24 YEARS	URBAN	UNSPECIFIED	NEW CASE	NO	UNSPECIFIED	SPUTUM	PTB NOT DETECTED	NEGATIVE
519	MALE	55 TO 64 YEARS	URBAN	UNSPECIFIED	NEW CASE	NO	UNSPECIFIED	SPUTUM	PTB NOT DETECTED	NEGATIVE
520	FEMALE	0 TO 14 YEARS	URBAN	UNSPECIFIED	NEW CASE	NO	UNSPECIFIED	SPUTUM	PTB NOT DETECTED	NEGATIVE
521	MALE	25 TO 34 YEARS	URBAN	UNSPECIFIED	NEW CASE	NO	UNSPECIFIED	SPUTUM	PTB NOT DETECTED	NEGATIVE
522	MALE	25 TO 34 YEARS	URBAN	UNSPECIFIED	NEW CASE	NO	UNSPECIFIED	SPUTUM	PTB NOT DETECTED	NEGATIVE
523	MALE	25 TO 34 YEARS	URBAN	UNSPECIFIED	NEW CASE	NO	UNSPECIFIED	SPUTUM	PTB NOT DETECTED	NEGATIVE
524	MALE	25 TO 34 YEARS	URBAN	HIV/AIDS	NEW CASE	NO	UNSPECIFIED	SPUTUM	PTB NOT DETECTED	POSITIVE
525	MALE	55 TO 64 YEARS	URBAN	UNSPECIFIED	NEW CASE	NO	UNSPECIFIED	SPUTUM	PTB NOT DETECTED	NEGATIVE
526	FEMALE	0 TO 14 YEARS	URBAN	UNSPECIFIED	NEW CASE	NO	UNSPECIFIED	SPUTUM	PTB NOT DETECTED	NEGATIVE
527	MALE	15 TO 24 YEARS	URBAN	UNSPECIFIED	RELAPSE	NO	UNSPECIFIED	SPUTUM	PTB DETECTED, RIF SENSITIVE	NEGATIVE
528	MALE	55 TO 64 YEARS	URBAN	UNSPECIFIED	NEW CASE	NO	UNSPECIFIED	SPUTUM	PTB NOT DETECTED	NEGATIVE
529	FEMALE	45 TO 54 YEARS	UNSPECIFIED	OTHER DISEASES	NEW CASE	NO	UNSPECIFIED	SPUTUM	PTB NOT DETECTED	NEGATIVE
530	MALE	55 TO 64 YEARS	URBAN	UNSPECIFIED	RELAPSE	NO	UNSPECIFIED	SPUTUM	PTB NOT DETECTED	NEGATIVE
531	MALE	25 TO 34 YEARS	URBAN	UNSPECIFIED	NEW CASE	NO	UNSPECIFIED	SPUTUM	PTB NOT DETECTED	NEGATIVE
532	MALE	15 TO 24 YEARS	URBAN	UNSPECIFIED	NEW CASE	NO	UNSPECIFIED	SPUTUM	PTB NOT DETECTED	NEGATIVE
533	MALE	35 TO 44 YEARS	URBAN	UNSPECIFIED	NEW CASE	NO	UNSPECIFIED	SPUTUM	PTB NOT DETECTED	NEGATIVE
534	MALE	15 TO 24 YEARS	URBAN	UNSPECIFIED	NEW CASE	NO	UNSPECIFIED	SPUTUM	PTB DETECTED, RIF SENSITIVE	NEGATIVE
535	FEMALE	>= 65 YEARS	URBAN	UNSPECIFIED	NEW CASE	NO	UNSPECIFIED	SPUTUM	PTB NOT DETECTED	NEGATIVE
536	FEMALE	15 TO 24 YEARS	URBAN	UNSPECIFIED	NEW CASE	NO	SUGGESTIVE OF TB	SPUTUM	PTB NOT DETECTED	NEGATIVE
537	MALE	55 TO 64 YEARS	URBAN	UNSPECIFIED	NEW CASE	NO	UNSPECIFIED	SPUTUM	PTB NOT DETECTED	NEGATIVE
538	FEMALE	15 TO 24 YEARS	URBAN	UNSPECIFIED	NEW CASE	NO	UNSPECIFIED	SPUTUM	PTB NOT DETECTED	NEGATIVE
539	FEMALE	15 TO 24 YEARS	URBAN	UNSPECIFIED	NEW CASE	NO	UNSPECIFIED	SPUTUM	PTB NOT DETECTED	NEGATIVE
540	MALE	0 TO 14 YEARS	URBAN	UNSPECIFIED	NEW CASE	NO	UNSPECIFIED	SPUTUM	PTB NOT DETECTED	NEGATIVE
541	MALE	0 TO 14 YEARS	URBAN	UNSPECIFIED	NEW CASE	NO	UNSPECIFIED	SPUTUM	PTB NOT DETECTED	NEGATIVE
542	FEMALE	45 TO 54 YEARS	URBAN	UNSPECIFIED	NEW CASE	NO	UNSPECIFIED	SPUTUM	PTB NOT DETECTED	NEGATIVE
543	FEMALE	0 TO 14 YEARS	URBAN	UNSPECIFIED	NEW CASE	NO	UNSPECIFIED	PERITONEAL FLUID	EPTB NOT DETECTED	NEGATIVE
544	FEMALE	25 TO 34 YEARS	URBAN	UNSPECIFIED	NEW CASE	NO	UNSPECIFIED	SPUTUM	PTB NOT DETECTED	NEGATIVE
545	FEMALE	25 TO 34 YEARS	URBAN	UNSPECIFIED	NEW CASE	NO	UNSPECIFIED	SPUTUM	PTB NOT DETECTED	NEGATIVE
546	MALE	0 TO 14 YEARS	RURAL	UNSPECIFIED	NEW CASE	NO	UNSPECIFIED	SPUTUM	PTB NOT DETECTED	UNKNOWN
547	MALE	15 TO 24 YEARS	RURAL	UNSPECIFIED	NEW CASE	NO	UNSPECIFIED	SPUTUM	PTB NOT DETECTED	UNKNOWN
548	FEMALE	25 TO 34 YEARS	URBAN	UNSPECIFIED	NEW CASE	NO	UNSPECIFIED	SPUTUM	PTB NOT DETECTED	UNKNOWN
549	FEMALE	15 TO 24 YEARS	URBAN	HIV/AIDS	NEW CASE	NO	UNSPECIFIED	SPUTUM	PTB NOT DETECTED	POSITIVE
550	FEMALE	35 TO 44 YEARS	URBAN	UNSPECIFIED	NEW CASE	NO	UNSPECIFIED	SPUTUM	PTB NOT DETECTED	UNKNOWN
551	MALE	45 TO 54 YEARS	URBAN	UNSPECIFIED	NEW CASE	NO	UNSPECIFIED	SPUTUM	PTB NOT DETECTED	UNKNOWN
552	FEMALE	25 TO 34 YEARS	URBAN	UNSPECIFIED	NEW CASE	NO	UNSPECIFIED	SPUTUM	PTB NOT DETECTED	UNKNOWN
553	FEMALE	45 TO 54 YEARS	URBAN	UNSPECIFIED	NEW CASE	NO	UNSPECIFIED	SPUTUM	PTB NOT DETECTED	UNKNOWN
554	MALE	0 TO 14 YEARS	RURAL	UNSPECIFIED	NEW CASE	NO	UNSPECIFIED	SPUTUM	PTB NOT DETECTED	UNKNOWN
555	MALE	35 TO 44 YEARS	URBAN	UNSPECIFIED	NEW CASE	NO	UNSPECIFIED	SPUTUM	PTB NOT DETECTED	UNKNOWN
556	FEMALE	0 TO 14 YEARS	RURAL	UNSPECIFIED	NEW CASE	NO	UNSPECIFIED	SPUTUM	PTB NOT DETECTED	UNKNOWN
557	FEMALE	15 TO 24 YEARS	URBAN	HIV/AIDS	NEW CASE	NO	UNSPECIFIED	SPUTUM	PTB NOT DETECTED	POSITIVE
558	FEMALE	25 TO 34 YEARS	URBAN	UNSPECIFIED	NEW CASE	NO	UNSPECIFIED	SPUTUM	PTB NOT DETECTED	UNKNOWN
559	FEMALE	55 TO 64 YEARS	RURAL	UNSPECIFIED	NEW CASE	NO	UNSPECIFIED	SPUTUM	PTB NOT DETECTED	UNKNOWN
560	MALE	55 TO 64 YEARS	URBAN	UNSPECIFIED	NEW CASE	NO	UNSPECIFIED	SPUTUM	PTB NOT DETECTED	UNKNOWN
561	FEMALE	45 TO 54 YEARS	RURAL	UNSPECIFIED	NEW CASE	NO	UNSPECIFIED	SPUTUM	PTB NOT DETECTED	UNKNOWN
562	MALE	55 TO 64 YEARS	URBAN	UNSPECIFIED	NEW CASE	NO	UNSPECIFIED	SPUTUM	PTB NOT DETECTED	UNKNOWN
563	FEMALE	>= 65 YEARS	URBAN	UNSPECIFIED	RELAPSE	YES	UNSPECIFIED	SPUTUM	PTB DETECTED, RIF SENSITIVE	NEGATIVE
564	MALE	45 TO 54 YEARS	URBAN	UNSPECIFIED	NEW CASE	NO	UNSPECIFIED	SPUTUM	PTB NOT DETECTED	NEGATIVE
565	MALE	0 TO 14 YEARS	URBAN	UNSPECIFIED	NEW CASE	NO	UNSPECIFIED	SPUTUM	PTB NOT DETECTED	NEGATIVE
566	MALE	35 TO 44 YEARS	URBAN	UNSPECIFIED	NEW CASE	NO	UNSPECIFIED	SPUTUM	PTB NOT DETECTED	NEGATIVE
567	MALE	35 TO 44 YEARS	URBAN	UNSPECIFIED	NEW CASE	NO	UNSPECIFIED	SPUTUM	PTB NOT DETECTED	NEGATIVE
568	FEMALE	45 TO 54 YEARS	URBAN	UNSPECIFIED	NEW CASE	NO	UNSPECIFIED	SPUTUM	PTB NOT DETECTED	NEGATIVE
569	FEMALE	15 TO 24 YEARS	URBAN	UNSPECIFIED	NEW CASE	NO	UNSPECIFIED	SPUTUM	PTB DETECTED, RIF SENSITIVE	NEGATIVE
570	MALE	15 TO 24 YEARS	RURAL	UNSPECIFIED	NEW CASE	NO	UNSPECIFIED	SPUTUM	PTB DETECTED, RIF SENSITIVE	POSITIVE
571	MALE	>= 65 YEARS	URBAN	UNSPECIFIED	NEW CASE	NO	UNSPECIFIED	SPUTUM	PTB NOT DETECTED	NEGATIVE
572	FEMALE	55 TO 64 YEARS	URBAN	UNSPECIFIED	NEW CASE	NO	UNSPECIFIED	SPUTUM	PTB NOT DETECTED	NEGATIVE
573	MALE	45 TO 54 YEARS	URBAN	UNSPECIFIED	NEW CASE	NO	UNSPECIFIED	SPUTUM	PTB NOT DETECTED	NEGATIVE
574	FEMALE	25 TO 34 YEARS	URBAN	UNSPECIFIED	NEW CASE	NO	UNSPECIFIED	SPUTUM	PTB NOT DETECTED	NEGATIVE
575	FEMALE	25 TO 34 YEARS	URBAN	UNSPECIFIED	NEW CASE	NO	UNSPECIFIED	SPUTUM	PTB DETECTED, RIF SENSITIVE	UNKNOWN
576	MALE	35 TO 44 YEARS	UNSPECIFIED	UNSPECIFIED	NEW CASE	NO	UNSPECIFIED	SPUTUM	PTB NOT DETECTED	UNKNOWN
577	FEMALE	25 TO 34 YEARS	URBAN	UNSPECIFIED	NEW CASE	NO	UNSPECIFIED	SPUTUM	PTB NOT DETECTED	UNKNOWN
578	FEMALE	0 TO 14 YEARS	RURAL	UNSPECIFIED	NEW CASE	NO	UNSPECIFIED	SPUTUM	PTB NOT DETECTED	UNKNOWN
579	FEMALE	35 TO 44 YEARS	URBAN	UNSPECIFIED	NEW CASE	NO	UNSPECIFIED	SPUTUM	PTB NOT DETECTED	UNKNOWN
580	FEMALE	45 TO 54 YEARS	RURAL	UNSPECIFIED	NEW CASE	NO	UNSPECIFIED	SPUTUM	PTB NOT DETECTED	UNKNOWN
581	MALE	0 TO 14 YEARS	RURAL	UNSPECIFIED	NEW CASE	NO	UNSPECIFIED	SPUTUM	PTB NOT DETECTED	UNKNOWN
582	FEMALE	25 TO 34 YEARS	URBAN	UNSPECIFIED	NEW CASE	NO	UNSPECIFIED	SPUTUM	PTB NOT DETECTED	NEGATIVE
583	FEMALE	15 TO 24 YEARS	URBAN	UNSPECIFIED	NEW CASE	NO	UNSPECIFIED	SPUTUM	PTB NOT DETECTED	UNKNOWN
584	MALE	55 TO 64 YEARS	URBAN	UNSPECIFIED	NEW CASE	NO	UNSPECIFIED	SPUTUM	PTB NOT DETECTED	UNKNOWN
585	MALE	0 TO 14 YEARS	URBAN	UNSPECIFIED	NEW CASE	NO	UNSPECIFIED	SPUTUM	PTB NOT DETECTED	NEGATIVE
586	MALE	0 TO 14 YEARS	URBAN	UNSPECIFIED	NEW CASE	NO	UNSPECIFIED	SPUTUM	EPTB NOT DETECTED	UNKNOWN
587	MALE	35 TO 44 YEARS	URBAN	UNSPECIFIED	NEW CASE	NO	UNSPECIFIED	SPUTUM	PTB NOT DETECTED	NEGATIVE
588	MALE	0 TO 14 YEARS	URBAN	UNSPECIFIED	NEW CASE	NO	UNSPECIFIED	SPUTUM	PTB NOT DETECTED	UNKNOWN
589	MALE	25 TO 34 YEARS	URBAN	UNSPECIFIED	NEW CASE	NO	UNSPECIFIED	SPUTUM	PTB NOT DETECTED	NEGATIVE
590	FEMALE	45 TO 54 YEARS	URBAN	UNSPECIFIED	NEW CASE	NO	UNSPECIFIED	SPUTUM	PTB NOT DETECTED	NEGATIVE
591	FEMALE	15 TO 24 YEARS	URBAN	UNSPECIFIED	NEW CASE	NO	UNSPECIFIED	SPUTUM	PTB DETECTED, RIF SENSITIVE	UNKNOWN
592	FEMALE	35 TO 44 YEARS	URBAN	UNSPECIFIED	NEW CASE	NO	UNSPECIFIED	SPUTUM	PTB DETECTED, RIF SENSITIVE	POSITIVE
593	FEMALE	15 TO 24 YEARS	URBAN	UNSPECIFIED	NEW CASE	NO	UNSPECIFIED	SPUTUM	PTB NOT DETECTED	UNKNOWN
594	MALE	25 TO 34 YEARS	URBAN	UNSPECIFIED	NEW CASE	NO	UNSPECIFIED	SPUTUM	PTB NOT DETECTED	UNKNOWN
595	MALE	0 TO 14 YEARS	URBAN	UNSPECIFIED	NEW CASE	NO	UNSPECIFIED	GASTRIC ASPIRATES	PTB NOT DETECTED	UNKNOWN
596	FEMALE	>= 65 YEARS	URBAN	UNSPECIFIED	NEW CASE	NO	UNSPECIFIED	SPUTUM	PTB NOT DETECTED	UNKNOWN
597	FEMALE	15 TO 24 YEARS	URBAN	UNSPECIFIED	NEW CASE	NO	UNSPECIFIED	SPUTUM	PTB NOT DETECTED	UNKNOWN
598	FEMALE	15 TO 24 YEARS	URBAN	UNSPECIFIED	NEW CASE	NO	UNSPECIFIED	SPUTUM	PTB NOT DETECTED	UNKNOWN
599	FEMALE	35 TO 44 YEARS	URBAN	UNSPECIFIED	NEW CASE	NO	UNSPECIFIED	SPUTUM	PTB DETECTED, RIF SENSITIVE	UNKNOWN
600	FEMALE	25 TO 34 YEARS	URBAN	UNSPECIFIED	NEW CASE	NO	UNSPECIFIED	SPUTUM	PTB NOT DETECTED	UNKNOWN
601	FEMALE	25 TO 34 YEARS	URBAN	UNSPECIFIED	NEW CASE	NO	UNSPECIFIED	SPUTUM	PTB NOT DETECTED	UNKNOWN
602	MALE	0 TO 14 YEARS	URBAN	UNSPECIFIED	NEW CASE	NO	UNSPECIFIED	SPUTUM	PTB NOT DETECTED	UNKNOWN
603	MALE	25 TO 34 YEARS	URBAN	UNSPECIFIED	NEW CASE	NO	UNSPECIFIED	CSF	EPTB NOT DETECTED	UNKNOWN
604	FEMALE	15 TO 24 YEARS	URBAN	UNSPECIFIED	READMISSION FOLLOWING DROPOUT	NO	UNSPECIFIED	SPUTUM	PTB DETECTED, RIF SENSITIVE	NEGATIVE
605	FEMALE	0 TO 14 YEARS	RURAL	UNSPECIFIED	NEW CASE	NO	UNSPECIFIED	GASTRIC ASPIRATES	PTB NOT DETECTED	UNKNOWN
606	MALE	0 TO 14 YEARS	RURAL	UNSPECIFIED	NEW CASE	NO	UNSPECIFIED	GASTRIC ASPIRATES	PTB NOT DETECTED	UNKNOWN
607	MALE	0 TO 14 YEARS	RURAL	UNSPECIFIED	NEW CASE	NO	UNSPECIFIED	GASTRIC ASPIRATES	PTB NOT DETECTED	NEGATIVE
608	MALE	25 TO 34 YEARS	URBAN	OTHER DISEASES	NEW CASE	NO	UNSPECIFIED	SPUTUM	PTB NOT DETECTED	UNKNOWN
609	FEMALE	15 TO 24 YEARS	RURAL	UNSPECIFIED	NEW CASE	NO	UNSPECIFIED	SPUTUM	PTB NOT DETECTED	NEGATIVE
610	FEMALE	25 TO 34 YEARS	RURAL	UNSPECIFIED	NEW CASE	NO	UNSPECIFIED	SPUTUM	PTB NOT DETECTED	NEGATIVE
611	FEMALE	55 TO 64 YEARS	RURAL	UNSPECIFIED	NEW CASE	NO	UNSPECIFIED	SPUTUM	PTB NOT DETECTED	UNKNOWN
612	FEMALE	55 TO 64 YEARS	RURAL	UNSPECIFIED	NEW CASE	NO	UNSPECIFIED	SPUTUM	PTB NOT DETECTED	NEGATIVE
613	MALE	55 TO 64 YEARS	RURAL	UNSPECIFIED	NEW CASE	NO	UNSPECIFIED	SPUTUM	PTB NOT DETECTED	UNKNOWN
614	FEMALE	55 TO 64 YEARS	RURAL	UNSPECIFIED	NEW CASE	NO	UNSPECIFIED	SPUTUM	PTB NOT DETECTED	NEGATIVE
615	FEMALE	0 TO 14 YEARS	URBAN	UNSPECIFIED	NEW CASE	NO	UNSPECIFIED	SPUTUM	PTB NOT DETECTED	UNKNOWN
616	FEMALE	35 TO 44 YEARS	RURAL	UNSPECIFIED	NEW CASE	NO	UNSPECIFIED	SPUTUM	PTB DETECTED, RIF SENSITIVE	NEGATIVE
617	MALE	45 TO 54 YEARS	URBAN	UNSPECIFIED	NEW CASE	NO	UNSPECIFIED	SPUTUM	PTB NOT DETECTED	NEGATIVE
618	MALE	45 TO 54 YEARS	RURAL	UNSPECIFIED	NEW CASE	NO	UNSPECIFIED	SPUTUM	PTB NOT DETECTED	UNKNOWN
619	FEMALE	35 TO 44 YEARS	URBAN	OTHER DISEASES	NEW CASE	NO	UNSPECIFIED	SPUTUM	PTB NOT DETECTED	NEGATIVE
620	FEMALE	>= 65 YEARS	URBAN	UNSPECIFIED	NEW CASE	NO	UNSPECIFIED	SPUTUM	PTB NOT DETECTED	NEGATIVE
621	MALE	25 TO 34 YEARS	URBAN	UNSPECIFIED	NEW CASE	NO	UNSPECIFIED	SPUTUM	PTB NOT DETECTED	NEGATIVE
622	FEMALE	35 TO 44 YEARS	URBAN	UNSPECIFIED	NEW CASE	NO	UNSPECIFIED	SPUTUM	PTB NOT DETECTED	NEGATIVE
623	MALE	55 TO 64 YEARS	RURAL	UNSPECIFIED	NEW CASE	NO	UNSPECIFIED	SPUTUM	PTB NOT DETECTED	UNKNOWN
624	MALE	25 TO 34 YEARS	URBAN	UNSPECIFIED	NEW CASE	NO	UNSPECIFIED	SPUTUM	PTB NOT DETECTED	NEGATIVE
625	FEMALE	15 TO 24 YEARS	URBAN	UNSPECIFIED	NEW CASE	NO	UNSPECIFIED	SPUTUM	PTB NOT DETECTED	UNKNOWN
626	FEMALE	45 TO 54 YEARS	URBAN	UNSPECIFIED	NEW CASE	NO	UNSPECIFIED	SPUTUM	PTB NOT DETECTED	NEGATIVE
627	FEMALE	0 TO 14 YEARS	RURAL	UNSPECIFIED	NEW CASE	NO	UNSPECIFIED	GASTRIC ASPIRATES	PTB NOT DETECTED	UNKNOWN
628	FEMALE	0 TO 14 YEARS	RURAL	UNSPECIFIED	NEW CASE	NO	UNSPECIFIED	GASTRIC ASPIRATES	PTB NOT DETECTED	NEGATIVE
629	MALE	0 TO 14 YEARS	URBAN	UNSPECIFIED	NEW CASE	NO	UNSPECIFIED	GASTRIC ASPIRATES	PTB NOT DETECTED	NEGATIVE
630	MALE	0 TO 14 YEARS	RURAL	UNSPECIFIED	NEW CASE	NO	UNSPECIFIED	GASTRIC ASPIRATES	PTB NOT DETECTED	NEGATIVE
631	MALE	15 TO 24 YEARS	URBAN	UNSPECIFIED	NEW CASE	NO	UNSPECIFIED	SPUTUM	PTB NOT DETECTED	UNKNOWN
632	MALE	25 TO 34 YEARS	URBAN	UNSPECIFIED	NEW CASE	NO	UNSPECIFIED	SPUTUM	PTB NOT DETECTED	NEGATIVE
633	FEMALE	15 TO 24 YEARS	URBAN	UNSPECIFIED	NEW CASE	NO	UNSPECIFIED	SPUTUM	PTB NOT DETECTED	NEGATIVE
634	FEMALE	35 TO 44 YEARS	URBAN	UNSPECIFIED	NEW CASE	NO	UNSPECIFIED	SPUTUM	PTB NOT DETECTED	NEGATIVE
635	MALE	25 TO 34 YEARS	URBAN	UNSPECIFIED	NEW CASE	NO	UNSPECIFIED	SPUTUM	PTB NOT DETECTED	NEGATIVE
636	MALE	>= 65 YEARS	RURAL	UNSPECIFIED	NEW CASE	NO	UNSPECIFIED	SPUTUM	PTB NOT DETECTED	NEGATIVE
637	FEMALE	45 TO 54 YEARS	RURAL	HIV/AIDS	NEW CASE	NO	UNSPECIFIED	SPUTUM	PTB NOT DETECTED	POSITIVE
638	MALE	>= 65 YEARS	RURAL	UNSPECIFIED	NEW CASE	NO	UNSPECIFIED	SPUTUM	PTB NOT DETECTED	NEGATIVE
639	MALE	0 TO 14 YEARS	URBAN	UNSPECIFIED	NEW CASE	NO	UNSPECIFIED	SPUTUM	PTB NOT DETECTED	NEGATIVE
640	FEMALE	0 TO 14 YEARS	URBAN	UNSPECIFIED	NEW CASE	NO	UNSPECIFIED	GASTRIC ASPIRATES	PTB NOT DETECTED	NEGATIVE
641	MALE	35 TO 44 YEARS	URBAN	UNSPECIFIED	NEW CASE	NO	UNSPECIFIED	CSF	EPTB NOT DETECTED	NEGATIVE
642	MALE	0 TO 14 YEARS	URBAN	UNSPECIFIED	NEW CASE	NO	UNSPECIFIED	GASTRIC ASPIRATES	PTB NOT DETECTED	NEGATIVE
643	MALE	45 TO 54 YEARS	URBAN	UNSPECIFIED	NEW CASE	NO	UNSPECIFIED	SPUTUM	PTB DETECTED, RIF SENSITIVE	UNKNOWN
644	FEMALE	25 TO 34 YEARS	RURAL	UNSPECIFIED	RELAPSE	YES	UNSPECIFIED	LYMPH NODE	EPTB DETECTED, RIF RESISTANT	NEGATIVE
645	FEMALE	15 TO 24 YEARS	URBAN	UNSPECIFIED	NEW CASE	NO	UNSPECIFIED	PUSS	EPTB NOT DETECTED	NEGATIVE
646	MALE	25 TO 34 YEARS	RURAL	UNSPECIFIED	NEW CASE	NO	UNSPECIFIED	PLEURAL FLUIDS	EPTB NOT DETECTED	UNSPECIFIED
647	FEMALE	55 TO 64 YEARS	URBAN	UNSPECIFIED	NEW CASE	NO	UNSPECIFIED	SPUTUM	PTB NOT DETECTED	NEGATIVE
648	MALE	>= 65 YEARS	URBAN	UNSPECIFIED	NEW CASE	NO	UNSPECIFIED	SPUTUM	PTB NOT DETECTED	NEGATIVE
649	MALE	45 TO 54 YEARS	URBAN	UNSPECIFIED	NEW CASE	NO	UNSPECIFIED	SPUTUM	PTB NOT DETECTED	NEGATIVE
650	FEMALE	25 TO 34 YEARS	URBAN	UNSPECIFIED	NEW CASE	NO	UNSPECIFIED	SPUTUM	PTB NOT DETECTED	UNKNOWN
651	MALE	15 TO 24 YEARS	URBAN	UNSPECIFIED	NEW CASE	NO	UNSPECIFIED	SPUTUM	PTB DETECTED, RIF SENSITIVE	UNKNOWN
652	MALE	>= 65 YEARS	URBAN	OTHER DISEASES	NEW CASE	NO	UNSPECIFIED	SPUTUM	PTB NOT DETECTED	NEGATIVE
653	MALE	55 TO 64 YEARS	URBAN	UNSPECIFIED	NEW CASE	NO	UNSPECIFIED	SPUTUM	PTB NOT DETECTED	UNKNOWN
654	FEMALE	45 TO 54 YEARS	URBAN	UNSPECIFIED	NEW CASE	NO	UNSPECIFIED	SPUTUM	PTB NOT DETECTED	NEGATIVE
655	MALE	45 TO 54 YEARS	RURAL	UNSPECIFIED	NEW CASE	NO	UNSPECIFIED	SPUTUM	PTB NOT DETECTED	UNKNOWN
656	FEMALE	35 TO 44 YEARS	RURAL	UNSPECIFIED	NEW CASE	NO	UNSPECIFIED	SPUTUM	PTB NOT DETECTED	UNKNOWN
657	FEMALE	0 TO 14 YEARS	URBAN	UNSPECIFIED	NEW CASE	NO	UNSPECIFIED	SPUTUM	PTB NOT DETECTED	NEGATIVE
658	MALE	>= 65 YEARS	URBAN	UNSPECIFIED	NEW CASE	NO	UNSPECIFIED	SPUTUM	PTB NOT DETECTED	NEGATIVE
659	FEMALE	>= 65 YEARS	URBAN	UNSPECIFIED	NEW CASE	NO	UNSPECIFIED	SPUTUM	PTB NOT DETECTED	NEGATIVE
660	MALE	>= 65 YEARS	URBAN	UNSPECIFIED	NEW CASE	NO	UNSPECIFIED	SPUTUM	PTB NOT DETECTED	NEGATIVE
661	MALE	0 TO 14 YEARS	URBAN	UNSPECIFIED	NEW CASE	NO	UNSPECIFIED	SPUTUM	PTB NOT DETECTED	NEGATIVE
662	FEMALE	25 TO 34 YEARS	URBAN	UNSPECIFIED	NEW CASE	NO	UNSPECIFIED	SPUTUM	PTB NOT DETECTED	NEGATIVE
663	FEMALE	55 TO 64 YEARS	URBAN	UNSPECIFIED	NEW CASE	NO	UNSPECIFIED	SPUTUM	PTB NOT DETECTED	NEGATIVE
664	FEMALE	45 TO 54 YEARS	RURAL	OTHER DISEASES	NEW CASE	NO	UNSPECIFIED	SPUTUM	PTB NOT DETECTED	NEGATIVE
665	MALE	0 TO 14 YEARS	RURAL	UNSPECIFIED	NEW CASE	NO	UNSPECIFIED	PERITONEAL FLUID	EPTB NOT DETECTED	NEGATIVE
666	MALE	0 TO 14 YEARS	RURAL	UNSPECIFIED	NEW CASE	NO	UNSPECIFIED	SPUTUM	PTB NOT DETECTED	NEGATIVE
667	MALE	0 TO 14 YEARS	URBAN	UNSPECIFIED	NEW CASE	NO	UNSPECIFIED	SPUTUM	PTB NOT DETECTED	NEGATIVE
668	FEMALE	15 TO 24 YEARS	URBAN	UNSPECIFIED	NEW CASE	NO	UNSPECIFIED	SPUTUM	PTB NOT DETECTED	NEGATIVE
669	MALE	45 TO 54 YEARS	URBAN	UNSPECIFIED	NEW CASE	NO	UNSPECIFIED	SPUTUM	PTB NOT DETECTED	NEGATIVE
670	FEMALE	55 TO 64 YEARS	RURAL	UNSPECIFIED	NEW CASE	NO	UNSPECIFIED	SPUTUM	PTB NOT DETECTED	NEGATIVE
671	FEMALE	25 TO 34 YEARS	RURAL	UNSPECIFIED	NEW CASE	NO	UNSPECIFIED	SPUTUM	PTB NOT DETECTED	UNKNOWN
672	MALE	>= 65 YEARS	URBAN	UNSPECIFIED	NEW CASE	NO	UNSPECIFIED	SPUTUM	PTB NOT DETECTED	NEGATIVE
673	MALE	0 TO 14 YEARS	URBAN	UNSPECIFIED	NEW CASE	NO	UNSPECIFIED	GASTRIC ASPIRATES	PTB NOT DETECTED	NEGATIVE
674	FEMALE	15 TO 24 YEARS	RURAL	UNSPECIFIED	NEW CASE	NO	UNSPECIFIED	SPUTUM	PTB DETECTED, RIF SENSITIVE	POSITIVE
675	FEMALE	0 TO 14 YEARS	RURAL	UNSPECIFIED	NEW CASE	NO	UNSPECIFIED	GASTRIC ASPIRATES	PTB NOT DETECTED	NEGATIVE
676	MALE	15 TO 24 YEARS	RURAL	UNSPECIFIED	NEW CASE	NO	UNSPECIFIED	SPUTUM	PTB NOT DETECTED	NEGATIVE
677	FEMALE	25 TO 34 YEARS	URBAN	UNSPECIFIED	NEW CASE	NO	UNSPECIFIED	SPUTUM	PTB NOT DETECTED	NEGATIVE
678	FEMALE	45 TO 54 YEARS	URBAN	UNSPECIFIED	NEW CASE	NO	UNSPECIFIED	SPUTUM	PTB NOT DETECTED	NEGATIVE
679	MALE	35 TO 44 YEARS	URBAN	UNSPECIFIED	NEW CASE	NO	UNSPECIFIED	SPUTUM	PTB NOT DETECTED	NEGATIVE
680	MALE	0 TO 14 YEARS	RURAL	UNSPECIFIED	NEW CASE	NO	UNSPECIFIED	SPUTUM	PTB NOT DETECTED	NEGATIVE
681	MALE	0 TO 14 YEARS	URBAN	HIV/AIDS	NEW CASE	NO	UNSPECIFIED	SPUTUM	PTB NOT DETECTED	POSITIVE
682	MALE	55 TO 64 YEARS	URBAN	UNSPECIFIED	NEW CASE	NO	UNSPECIFIED	SPUTUM	PTB NOT DETECTED	NEGATIVE
683	MALE	0 TO 14 YEARS	URBAN	HIV/AIDS	NEW CASE	NO	UNSPECIFIED	GASTRIC ASPIRATES	PTB NOT DETECTED	POSITIVE
684	MALE	0 TO 14 YEARS	URBAN	UNSPECIFIED	NEW CASE	NO	UNSPECIFIED	GASTRIC ASPIRATES	PTB NOT DETECTED	NEGATIVE
685	MALE	0 TO 14 YEARS	RURAL	UNSPECIFIED	NEW CASE	NO	UNSPECIFIED	GASTRIC ASPIRATES	PTB NOT DETECTED	NEGATIVE
686	FEMALE	0 TO 14 YEARS	URBAN	UNSPECIFIED	NEW CASE	NO	UNSPECIFIED	GASTRIC ASPIRATES	PTB NOT DETECTED	NEGATIVE
687	MALE	0 TO 14 YEARS	URBAN	UNSPECIFIED	NEW CASE	NO	UNSPECIFIED	GASTRIC ASPIRATES	PTB NOT DETECTED	NEGATIVE
688	MALE	0 TO 14 YEARS	URBAN	UNSPECIFIED	NEW CASE	NO	UNSPECIFIED	SPUTUM	PTB NOT DETECTED	NEGATIVE
689	MALE	55 TO 64 YEARS	URBAN	UNSPECIFIED	NEW CASE	NO	UNSPECIFIED	SPUTUM	PTB NOT DETECTED	NEGATIVE
690	MALE	35 TO 44 YEARS	URBAN	UNSPECIFIED	NEW CASE	NO	UNSPECIFIED	SPUTUM	PTB DETECTED, RIF SENSITIVE	NEGATIVE
691	FEMALE	15 TO 24 YEARS	URBAN	OTHER DISEASES	NEW CASE	NO	UNSPECIFIED	SPUTUM	PTB NOT DETECTED	NEGATIVE
692	MALE	0 TO 14 YEARS	URBAN	UNSPECIFIED	NEW CASE	NO	UNSPECIFIED	SPUTUM	PTB NOT DETECTED	NEGATIVE
693	MALE	0 TO 14 YEARS	URBAN	UNSPECIFIED	NEW CASE	NO	UNSPECIFIED	SPUTUM	PTB NOT DETECTED	NEGATIVE
694	FEMALE	55 TO 64 YEARS	URBAN	UNSPECIFIED	NEW CASE	NO	UNSPECIFIED	SPUTUM	PTB NOT DETECTED	NEGATIVE
695	FEMALE	25 TO 34 YEARS	URBAN	UNSPECIFIED	NEW CASE	NO	UNSPECIFIED	SPUTUM	PTB NOT DETECTED	NEGATIVE
696	FEMALE	45 TO 54 YEARS	URBAN	UNSPECIFIED	NEW CASE	NO	UNSPECIFIED	SPUTUM	PTB NOT DETECTED	NEGATIVE
697	FEMALE	35 TO 44 YEARS	URBAN	UNSPECIFIED	NEW CASE	NO	UNSPECIFIED	SPUTUM	PTB NOT DETECTED	NEGATIVE
698	MALE	>= 65 YEARS	URBAN	UNSPECIFIED	NEW CASE	NO	UNSPECIFIED	SPUTUM	PTB NOT DETECTED	NEGATIVE
699	MALE	45 TO 54 YEARS	URBAN	UNSPECIFIED	UNSPECIFIED	NO	UNSPECIFIED	SPUTUM	PTB NOT DETECTED	POSITIVE
700	MALE	25 TO 34 YEARS	RURAL	UNSPECIFIED	RELAPSE	YES	UNSPECIFIED	SPUTUM	PTB NOT DETECTED	NEGATIVE
701	FEMALE	15 TO 24 YEARS	RURAL	UNSPECIFIED	NEW CASE	NO	UNSPECIFIED	SPUTUM	PTB NOT DETECTED	NEGATIVE
702	FEMALE	45 TO 54 YEARS	URBAN	HIV/AIDS	UNSPECIFIED	NO	UNSPECIFIED	SPUTUM	PTB NOT DETECTED	POSITIVE
703	MALE	>= 65 YEARS	RURAL	UNSPECIFIED	NEW CASE	NO	UNSPECIFIED	SPUTUM	PTB NOT DETECTED	NEGATIVE
704	MALE	0 TO 14 YEARS	RURAL	UNSPECIFIED	NEW CASE	NO	UNSPECIFIED	SPUTUM	PTB NOT DETECTED	NEGATIVE
705	FEMALE	35 TO 44 YEARS	URBAN	UNSPECIFIED	NEW CASE	NO	UNSPECIFIED	SPUTUM	PTB NOT DETECTED	NEGATIVE
706	FEMALE	35 TO 44 YEARS	URBAN	HIV/AIDS	NEW CASE	NO	UNSPECIFIED	SPUTUM	PTB DETECTED, RIF SENSITIVE	POSITIVE
707	FEMALE	55 TO 64 YEARS	URBAN	UNSPECIFIED	NEW CASE	NO	UNSPECIFIED	SPUTUM	PTB NOT DETECTED	NEGATIVE
708	FEMALE	25 TO 34 YEARS	URBAN	UNSPECIFIED	NEW CASE	NO	UNSPECIFIED	SPUTUM	PTB NOT DETECTED	NEGATIVE
709	FEMALE	15 TO 24 YEARS	URBAN	UNSPECIFIED	NEW CASE	YES	UNSPECIFIED	SPUTUM	PTB NOT DETECTED	NEGATIVE
710	MALE	0 TO 14 YEARS	RURAL	OTHER DISEASES	UNSPECIFIED	NO	UNSPECIFIED	GASTRIC ASPIRATES	PTB NOT DETECTED	NEGATIVE
711	MALE	0 TO 14 YEARS	RURAL	UNSPECIFIED	NEW CASE	NO	UNSPECIFIED	GASTRIC ASPIRATES	PTB NOT DETECTED	NEGATIVE
712	MALE	25 TO 34 YEARS	URBAN	UNSPECIFIED	NEW CASE	NO	UNSPECIFIED	SPUTUM	PTB NOT DETECTED	NEGATIVE
713	MALE	0 TO 14 YEARS	URBAN	UNSPECIFIED	NEW CASE	NO	UNSPECIFIED	SPUTUM	PTB NOT DETECTED	NEGATIVE
714	FEMALE	55 TO 64 YEARS	URBAN	UNSPECIFIED	NEW CASE	NO	UNSPECIFIED	SPUTUM	PTB NOT DETECTED	NEGATIVE
715	MALE	35 TO 44 YEARS	URBAN	UNSPECIFIED	NEW CASE	NO	UNSPECIFIED	SPUTUM	PTB NOT DETECTED	NEGATIVE
716	FEMALE	35 TO 44 YEARS	URBAN	UNSPECIFIED	NEW CASE	NO	UNSPECIFIED	PLEURAL FLUIDS	EPTB NOT DETECTED	NEGATIVE
717	MALE	45 TO 54 YEARS	URBAN	UNSPECIFIED	NEW CASE	NO	UNSPECIFIED	SPUTUM	PTB NOT DETECTED	UNKNOWN
718	FEMALE	45 TO 54 YEARS	URBAN	UNSPECIFIED	NEW CASE	NO	UNSPECIFIED	SPUTUM	PTB NOT DETECTED	NEGATIVE
719	FEMALE	15 TO 24 YEARS	URBAN	UNSPECIFIED	NEW CASE	NO	UNSPECIFIED	SPUTUM	PTB DETECTED, RIF SENSITIVE	UNKNOWN
720	FEMALE	55 TO 64 YEARS	URBAN	OTHER DISEASES	NEW CASE	NO	UNSPECIFIED	SPUTUM	EPTB NOT DETECTED	UNKNOWN
721	MALE	>= 65 YEARS	URBAN	UNSPECIFIED	NEW CASE	NO	UNSPECIFIED	PERITONEAL FLUID	EPTB NOT DETECTED	UNKNOWN
722	FEMALE	45 TO 54 YEARS	URBAN	HIV/AIDS	NEW CASE	NO	UNSPECIFIED	SPUTUM	PTB NOT DETECTED	POSITIVE
723	FEMALE	15 TO 24 YEARS	URBAN	UNSPECIFIED	NEW CASE	NO	UNSPECIFIED	SPUTUM	PTB NOT DETECTED	NEGATIVE
724	MALE	15 TO 24 YEARS	URBAN	UNSPECIFIED	NEW CASE	NO	UNSPECIFIED	SPUTUM	PTB NOT DETECTED	NEGATIVE
725	MALE	>= 65 YEARS	URBAN	HIV/AIDS	NEW CASE	NO	UNSPECIFIED	SPUTUM	PTB NOT DETECTED	POSITIVE
726	FEMALE	45 TO 54 YEARS	URBAN	UNSPECIFIED	NEW CASE	NO	UNSPECIFIED	SPUTUM	PTB NOT DETECTED	NEGATIVE
727	MALE	45 TO 54 YEARS	URBAN	UNSPECIFIED	NEW CASE	NO	UNSPECIFIED	SPUTUM	PTB NOT DETECTED	NEGATIVE
728	MALE	35 TO 44 YEARS	URBAN	UNSPECIFIED	RELAPSE	NO	UNSPECIFIED	SPUTUM	PTB NOT DETECTED	NEGATIVE
729	FEMALE	35 TO 44 YEARS	RURAL	HIV/AIDS	NEW CASE	NO	UNSPECIFIED	SPUTUM	PTB NOT DETECTED	POSITIVE
730	MALE	35 TO 44 YEARS	URBAN	UNSPECIFIED	NEW CASE	NO	UNSPECIFIED	GASTRIC ASPIRATES	PTB NOT DETECTED	NEGATIVE
731	FEMALE	0 TO 14 YEARS	URBAN	UNSPECIFIED	NEW CASE	NO	UNSPECIFIED	GASTRIC ASPIRATES	PTB NOT DETECTED	NEGATIVE
732	FEMALE	15 TO 24 YEARS	RURAL	OTHER DISEASES	NEW CASE	NO	UNSPECIFIED	SPUTUM	PTB NOT DETECTED	NEGATIVE
733	FEMALE	15 TO 24 YEARS	RURAL	UNSPECIFIED	NEW CASE	NO	UNSPECIFIED	SPUTUM	PTB NOT DETECTED	NEGATIVE
734	FEMALE	45 TO 54 YEARS	URBAN	UNSPECIFIED	NEW CASE	NO	UNSPECIFIED	SPUTUM	PTB NOT DETECTED	NEGATIVE
735	MALE	15 TO 24 YEARS	RURAL	UNSPECIFIED	NEW CASE	NO	UNSPECIFIED	SPUTUM	PTB NOT DETECTED	NEGATIVE
736	FEMALE	>= 65 YEARS	RURAL	UNSPECIFIED	NEW CASE	NO	UNSPECIFIED	SPUTUM	PTB NOT DETECTED	NEGATIVE
737	MALE	45 TO 54 YEARS	URBAN	UNSPECIFIED	NEW CASE	NO	UNSPECIFIED	SPUTUM	PTB NOT DETECTED	NEGATIVE
738	FEMALE	25 TO 34 YEARS	URBAN	UNSPECIFIED	NEW CASE	NO	UNSPECIFIED	SPUTUM	PTB NOT DETECTED	NEGATIVE
739	FEMALE	25 TO 34 YEARS	RURAL	UNSPECIFIED	NEW CASE	NO	UNSPECIFIED	SPUTUM	PTB NOT DETECTED	NEGATIVE
740	MALE	35 TO 44 YEARS	RURAL	UNSPECIFIED	NEW CASE	NO	UNSPECIFIED	SPUTUM	PTB NOT DETECTED	NEGATIVE
741	MALE	0 TO 14 YEARS	RURAL	UNSPECIFIED	NEW CASE	NO	UNSPECIFIED	GASTRIC ASPIRATES	PTB NOT DETECTED	UNKNOWN
742	FEMALE	0 TO 14 YEARS	RURAL	UNSPECIFIED	NEW CASE	NO	UNSPECIFIED	GASTRIC ASPIRATES	PTB NOT DETECTED	UNKNOWN
743	MALE	25 TO 34 YEARS	URBAN	UNSPECIFIED	NEW CASE	NO	UNSPECIFIED	SPUTUM	PTB NOT DETECTED	NEGATIVE
744	MALE	35 TO 44 YEARS	RURAL	UNSPECIFIED	NEW CASE	NO	UNSPECIFIED	SPUTUM	PTB NOT DETECTED	NEGATIVE
745	MALE	0 TO 14 YEARS	URBAN	UNSPECIFIED	NEW CASE	NO	UNSPECIFIED	GASTRIC ASPIRATES	PTB DETECTED, RIF SENSITIVE	UNKNOWN
746	MALE	25 TO 34 YEARS	RURAL	UNSPECIFIED	NEW CASE	NO	UNSPECIFIED	SPUTUM	PTB NOT DETECTED	NEGATIVE
747	MALE	15 TO 24 YEARS	RURAL	UNSPECIFIED	NEW CASE	NO	UNSPECIFIED	SPUTUM	PTB DETECTED, RIF SENSITIVE	NEGATIVE
748	FEMALE	0 TO 14 YEARS	URBAN	UNSPECIFIED	NEW CASE	NO	UNSPECIFIED	SPUTUM	PTB NOT DETECTED	NEGATIVE
749	MALE	0 TO 14 YEARS	RURAL	UNSPECIFIED	NEW CASE	NO	UNSPECIFIED	PLEURAL FLUIDS	EPTB NOT DETECTED	NEGATIVE
750	FEMALE	25 TO 34 YEARS	RURAL	UNSPECIFIED	NEW CASE	NO	UNSPECIFIED	SPUTUM	PTB NOT DETECTED	NEGATIVE
751	MALE	45 TO 54 YEARS	URBAN	UNSPECIFIED	NEW CASE	NO	UNSPECIFIED	SPUTUM	PTB NOT DETECTED	NEGATIVE
752	MALE	55 TO 64 YEARS	URBAN	UNSPECIFIED	NEW CASE	NO	UNSPECIFIED	SPUTUM	PTB NOT DETECTED	NEGATIVE
753	FEMALE	25 TO 34 YEARS	RURAL	UNSPECIFIED	NEW CASE	NO	UNSPECIFIED	SPUTUM	PTB NOT DETECTED	NEGATIVE
754	MALE	15 TO 24 YEARS	UNSPECIFIED	UNSPECIFIED	NEW CASE	NO	UNSPECIFIED	SPUTUM	PTB NOT DETECTED	NEGATIVE
755	FEMALE	0 TO 14 YEARS	RURAL	UNSPECIFIED	NEW CASE	NO	UNSPECIFIED	GASTRIC ASPIRATES	PTB NOT DETECTED	NEGATIVE
756	MALE	>= 65 YEARS	UNSPECIFIED	UNSPECIFIED	NEW CASE	NO	UNSPECIFIED	SPUTUM	PTB NOT DETECTED	NEGATIVE
757	MALE	15 TO 24 YEARS	UNSPECIFIED	UNSPECIFIED	NEW CASE	NO	UNSPECIFIED	SPUTUM	PTB NOT DETECTED	NEGATIVE
758	FEMALE	45 TO 54 YEARS	RURAL	UNSPECIFIED	NEW CASE	NO	UNSPECIFIED	SPUTUM	PTB NOT DETECTED	NEGATIVE
759	FEMALE	25 TO 34 YEARS	UNSPECIFIED	UNSPECIFIED	NEW CASE	NO	UNSPECIFIED	SPUTUM	PTB NOT DETECTED	UNKNOWN
760	FEMALE	45 TO 54 YEARS	UNSPECIFIED	UNSPECIFIED	NEW CASE	NO	UNSPECIFIED	SPUTUM	PTB NOT DETECTED	UNKNOWN
761	FEMALE	>= 65 YEARS	UNSPECIFIED	UNSPECIFIED	NEW CASE	NO	UNSPECIFIED	SPUTUM	PTB NOT DETECTED	UNKNOWN
762	MALE	>= 65 YEARS	URBAN	UNSPECIFIED	NEW CASE	NO	UNSPECIFIED	SPUTUM	PTB NOT DETECTED	UNKNOWN
763	MALE	35 TO 44 YEARS	URBAN	UNSPECIFIED	NEW CASE	NO	UNSPECIFIED	SPUTUM	PTB NOT DETECTED	NEGATIVE
764	MALE	>= 65 YEARS	RURAL	UNSPECIFIED	NEW CASE	NO	UNSPECIFIED	SPUTUM	PTB NOT DETECTED	NEGATIVE
765	MALE	0 TO 14 YEARS	RURAL	UNSPECIFIED	NEW CASE	NO	UNSPECIFIED	SPUTUM	PTB NOT DETECTED	NEGATIVE
766	FEMALE	15 TO 24 YEARS	RURAL	UNSPECIFIED	NEW CASE	NO	UNSPECIFIED	PLEURAL FLUIDS	EPTB NOT DETECTED	UNKNOWN
767	FEMALE	35 TO 44 YEARS	RURAL	UNSPECIFIED	NEW CASE	NO	UNSPECIFIED	SPUTUM	PTB NOT DETECTED	NEGATIVE
768	FEMALE	35 TO 44 YEARS	UNSPECIFIED	UNSPECIFIED	NEW CASE	NO	UNSPECIFIED	SPUTUM	PTB NOT DETECTED	NEGATIVE
769	MALE	55 TO 64 YEARS	UNSPECIFIED	UNSPECIFIED	NEW CASE	UNSPECIFIED	UNSPECIFIED	SPUTUM	PTB NOT DETECTED	NEGATIVE
770	FEMALE	25 TO 34 YEARS	UNSPECIFIED	UNSPECIFIED	NEW CASE	NO	UNSPECIFIED	SPUTUM	PTB NOT DETECTED	UNKNOWN
771	MALE	0 TO 14 YEARS	UNSPECIFIED	UNSPECIFIED	NEW CASE	NO	UNSPECIFIED	SPUTUM	PTB NOT DETECTED	UNKNOWN
772	FEMALE	25 TO 34 YEARS	UNSPECIFIED	UNSPECIFIED	NEW CASE	NO	UNSPECIFIED	SPUTUM	PTB NOT DETECTED	NEGATIVE
773	MALE	>= 65 YEARS	UNSPECIFIED	UNSPECIFIED	NEW CASE	NO	UNSPECIFIED	SPUTUM	PTB NOT DETECTED	UNKNOWN
774	MALE	15 TO 24 YEARS	UNSPECIFIED	UNSPECIFIED	NEW CASE	NO	UNSPECIFIED	SPUTUM	PTB NOT DETECTED	UNKNOWN
775	MALE	0 TO 14 YEARS	URBAN	UNSPECIFIED	NEW CASE	NO	UNSPECIFIED	CSF	EPTB NOT DETECTED	NEGATIVE
776	MALE	35 TO 44 YEARS	UNSPECIFIED	UNSPECIFIED	NEW CASE	NO	UNSPECIFIED	CSF	EPTB NOT DETECTED	UNKNOWN
777	MALE	45 TO 54 YEARS	UNSPECIFIED	UNSPECIFIED	NEW CASE	NO	UNSPECIFIED	SPUTUM	PTB NOT DETECTED	UNKNOWN
778	MALE	45 TO 54 YEARS	URBAN	UNSPECIFIED	NEW CASE	NO	UNSPECIFIED	SPUTUM	PTB NOT DETECTED	NEGATIVE
779	FEMALE	45 TO 54 YEARS	UNSPECIFIED	UNSPECIFIED	NEW CASE	NO	UNSPECIFIED	SPUTUM	PTB NOT DETECTED	UNKNOWN
780	FEMALE	25 TO 34 YEARS	UNSPECIFIED	UNSPECIFIED	NEW CASE	NO	UNSPECIFIED	SPUTUM	PTB NOT DETECTED	NEGATIVE
781	FEMALE	35 TO 44 YEARS	UNSPECIFIED	UNSPECIFIED	NEW CASE	NO	UNSPECIFIED	SPUTUM	PTB NOT DETECTED	NEGATIVE
782	MALE	45 TO 54 YEARS	RURAL	UNSPECIFIED	NEW CASE	NO	UNSPECIFIED	SPUTUM	PTB NOT DETECTED	NEGATIVE
783	MALE	35 TO 44 YEARS	URBAN	UNSPECIFIED	NEW CASE	NO	UNSPECIFIED	SPUTUM	PTB NOT DETECTED	NEGATIVE
784	FEMALE	45 TO 54 YEARS	UNSPECIFIED	UNSPECIFIED	NEW CASE	NO	UNSPECIFIED	SPUTUM	PTB NOT DETECTED	UNKNOWN
785	MALE	35 TO 44 YEARS	UNSPECIFIED	UNSPECIFIED	NEW CASE	NO	UNSPECIFIED	SPUTUM	PTB NOT DETECTED	UNKNOWN
786	MALE	>= 65 YEARS	UNSPECIFIED	UNSPECIFIED	NEW CASE	NO	UNSPECIFIED	SPUTUM	PTB NOT DETECTED	NEGATIVE
787	FEMALE	35 TO 44 YEARS	UNSPECIFIED	UNSPECIFIED	NEW CASE	NO	UNSPECIFIED	SPUTUM	PTB NOT DETECTED	UNKNOWN
788	FEMALE	35 TO 44 YEARS	URBAN	UNSPECIFIED	NEW CASE	NO	UNSPECIFIED	SPUTUM	PTB NOT DETECTED	NEGATIVE
789	MALE	35 TO 44 YEARS	URBAN	UNSPECIFIED	NEW CASE	NO	UNSPECIFIED	SPUTUM	PTB NOT DETECTED	UNKNOWN
790	MALE	55 TO 64 YEARS	RURAL	UNSPECIFIED	NEW CASE	NO	UNSPECIFIED	SPUTUM	PTB NOT DETECTED	NEGATIVE
791	FEMALE	35 TO 44 YEARS	RURAL	UNSPECIFIED	NEW CASE	NO	UNSPECIFIED	SPUTUM	PTB NOT DETECTED	NEGATIVE
792	MALE	0 TO 14 YEARS	RURAL	UNSPECIFIED	NEW CASE	NO	UNSPECIFIED	SPUTUM	PTB NOT DETECTED	NEGATIVE
793	MALE	15 TO 24 YEARS	RURAL	HIV/AIDS	NEW CASE	NO	UNSPECIFIED	SPUTUM	PTB DETECTED, RIF SENSITIVE	POSITIVE
794	FEMALE	0 TO 14 YEARS	URBAN	UNSPECIFIED	NEW CASE	NO	UNSPECIFIED	GASTRIC ASPIRATES	PTB NOT DETECTED	NEGATIVE
795	MALE	0 TO 14 YEARS	RURAL	UNSPECIFIED	NEW CASE	NO	UNSPECIFIED	GASTRIC ASPIRATES	PTB NOT DETECTED	NEGATIVE
796	MALE	>= 65 YEARS	RURAL	UNSPECIFIED	NEW CASE	NO	UNSPECIFIED	SPUTUM	PTB NOT DETECTED	UNKNOWN
797	MALE	25 TO 34 YEARS	UNSPECIFIED	UNSPECIFIED	NEW CASE	NO	UNSPECIFIED	SPUTUM	PTB NOT DETECTED	UNKNOWN
798	UNSPECIFIED	45 TO 54 YEARS	RURAL	UNSPECIFIED	NEW CASE	UNSPECIFIED	UNSPECIFIED	SPUTUM	PTB NOT DETECTED	NEGATIVE
799	MALE	15 TO 24 YEARS	URBAN	UNSPECIFIED	NEW CASE	NO	UNSPECIFIED	SPUTUM	PTB NOT DETECTED	NEGATIVE
800	FEMALE	15 TO 24 YEARS	URBAN	UNSPECIFIED	NEW CASE	NO	UNSPECIFIED	SPUTUM	PTB NOT DETECTED	NEGATIVE
801	MALE	25 TO 34 YEARS	RURAL	UNSPECIFIED	RELAPSE	NO	UNSPECIFIED	SPUTUM	PTB NOT DETECTED	NEGATIVE
802	FEMALE	35 TO 44 YEARS	RURAL	UNSPECIFIED	NEW CASE	NO	UNSPECIFIED	SPUTUM	PTB NOT DETECTED	NEGATIVE
803	FEMALE	45 TO 54 YEARS	URBAN	UNSPECIFIED	NEW CASE	NO	UNSPECIFIED	SPUTUM	PTB NOT DETECTED	NEGATIVE
804	MALE	25 TO 34 YEARS	UNSPECIFIED	UNSPECIFIED	NEW CASE	NO	UNSPECIFIED	SPUTUM	PTB DETECTED, RIF SENSITIVE	NEGATIVE
805	MALE	25 TO 34 YEARS	URBAN	UNSPECIFIED	NEW CASE	NO	UNSPECIFIED	SPUTUM	PTB NOT DETECTED	NEGATIVE
806	FEMALE	25 TO 34 YEARS	RURAL	UNSPECIFIED	NEW CASE	NO	UNSPECIFIED	SPUTUM	PTB NOT DETECTED	NEGATIVE
807	MALE	25 TO 34 YEARS	URBAN	UNSPECIFIED	NEW CASE	NO	UNSPECIFIED	SPUTUM	PTB NOT DETECTED	NEGATIVE
808	MALE	55 TO 64 YEARS	URBAN	UNSPECIFIED	NEW CASE	NO	UNSPECIFIED	SPUTUM	PTB NOT DETECTED	NEGATIVE
809	MALE	45 TO 54 YEARS	URBAN	UNSPECIFIED	NEW CASE	NO	UNSPECIFIED	SPUTUM	PTB NOT DETECTED	NEGATIVE
810	MALE	>= 65 YEARS	RURAL	UNSPECIFIED	NEW CASE	YES	UNSPECIFIED	SPUTUM	PTB NOT DETECTED	NEGATIVE
811	FEMALE	>= 65 YEARS	URBAN	UNSPECIFIED	NEW CASE	NO	UNSPECIFIED	SPUTUM	PTB NOT DETECTED	NEGATIVE
812	FEMALE	15 TO 24 YEARS	RURAL	UNSPECIFIED	NEW CASE	NO	UNSPECIFIED	SPUTUM	PTB NOT DETECTED	NEGATIVE
813	FEMALE	0 TO 14 YEARS	RURAL	UNSPECIFIED	NEW CASE	NO	UNSPECIFIED	GASTRIC ASPIRATES	PTB NOT DETECTED	NEGATIVE
814	MALE	0 TO 14 YEARS	URBAN	UNSPECIFIED	NEW CASE	NO	UNSPECIFIED	SPUTUM	PTB NOT DETECTED	NEGATIVE
815	MALE	0 TO 14 YEARS	RURAL	HIV/AIDS	NEW CASE	NO	UNSPECIFIED	GASTRIC ASPIRATES	PTB DETECTED, RIF SENSITIVE	POSITIVE
816	MALE	0 TO 14 YEARS	UNSPECIFIED	UNSPECIFIED	NEW CASE	NO	UNSPECIFIED	PLEURAL FLUIDS	PTB NOT DETECTED	NEGATIVE
817	FEMALE	0 TO 14 YEARS	RURAL	UNSPECIFIED	NEW CASE	NO	UNSPECIFIED	GASTRIC ASPIRATES	PTB NOT DETECTED	NEGATIVE
818	FEMALE	35 TO 44 YEARS	UNSPECIFIED	OTHER DISEASES	NEW CASE	NO	UNSPECIFIED	SPUTUM	PTB NOT DETECTED	NEGATIVE
819	FEMALE	55 TO 64 YEARS	RURAL	UNSPECIFIED	NEW CASE	NO	UNSPECIFIED	SPUTUM	PTB NOT DETECTED	NEGATIVE
820	FEMALE	45 TO 54 YEARS	URBAN	UNSPECIFIED	NEW CASE	NO	UNSPECIFIED	SPUTUM	PTB NOT DETECTED	NEGATIVE
821	FEMALE	25 TO 34 YEARS	URBAN	UNSPECIFIED	NEW CASE	NO	UNSPECIFIED	SPUTUM	PTB DETECTED, RIF SENSITIVE	POSITIVE
822	FEMALE	35 TO 44 YEARS	RURAL	UNSPECIFIED	NEW CASE	NO	UNSPECIFIED	SPUTUM	PTB NOT DETECTED	NEGATIVE
823	FEMALE	35 TO 44 YEARS	RURAL	UNSPECIFIED	NEW CASE	NO	UNSPECIFIED	SPUTUM	PTB NOT DETECTED	NEGATIVE
824	FEMALE	45 TO 54 YEARS	URBAN	UNSPECIFIED	NEW CASE	NO	UNSPECIFIED	SPUTUM	PTB NOT DETECTED	NEGATIVE
825	MALE	15 TO 24 YEARS	RURAL	UNSPECIFIED	NEW CASE	NO	UNSPECIFIED	SPUTUM	PTB NOT DETECTED	NEGATIVE
826	MALE	25 TO 34 YEARS	URBAN	UNSPECIFIED	NEW CASE	NO	UNSPECIFIED	SPUTUM	PTB NOT DETECTED	NEGATIVE
827	FEMALE	0 TO 14 YEARS	URBAN	UNSPECIFIED	NEW CASE	NO	UNSPECIFIED	GASTRIC ASPIRATES	PTB NOT DETECTED	NEGATIVE
828	FEMALE	25 TO 34 YEARS	RURAL	OTHER DISEASES	NEW CASE	NO	UNSPECIFIED	PLEURAL FLUIDS	EPTB NOT DETECTED	NEGATIVE
829	FEMALE	0 TO 14 YEARS	RURAL	UNSPECIFIED	NEW CASE	NO	UNSPECIFIED	GASTRIC ASPIRATES	PTB NOT DETECTED	NEGATIVE
830	FEMALE	0 TO 14 YEARS	RURAL	UNSPECIFIED	NEW CASE	NO	UNSPECIFIED	GASTRIC ASPIRATES	PTB NOT DETECTED	NEGATIVE
831	MALE	0 TO 14 YEARS	UNSPECIFIED	UNSPECIFIED	NEW CASE	NO	UNSPECIFIED	GASTRIC ASPIRATES	PTB NOT DETECTED	NEGATIVE
832	MALE	0 TO 14 YEARS	RURAL	UNSPECIFIED	NEW CASE	NO	UNSPECIFIED	SPUTUM	PTB NOT DETECTED	NEGATIVE
833	MALE	15 TO 24 YEARS	RURAL	UNSPECIFIED	RELAPSE	NO	UNSPECIFIED	SPUTUM	PTB DETECTED, RIF SENSITIVE	UNKNOWN
834	FEMALE	45 TO 54 YEARS	RURAL	UNSPECIFIED	NEW CASE	NO	UNSPECIFIED	SPUTUM	PTB NOT DETECTED	NEGATIVE
835	MALE	25 TO 34 YEARS	RURAL	UNSPECIFIED	NEW CASE	NO	UNSPECIFIED	SPUTUM	PTB NOT DETECTED	NEGATIVE
836	FEMALE	25 TO 34 YEARS	RURAL	UNSPECIFIED	NEW CASE	NO	UNSPECIFIED	SPUTUM	PTB NOT DETECTED	NEGATIVE
837	FEMALE	45 TO 54 YEARS	RURAL	UNSPECIFIED	NEW CASE	NO	UNSPECIFIED	SPUTUM	PTB NOT DETECTED	NEGATIVE
838	MALE	35 TO 44 YEARS	RURAL	UNSPECIFIED	NEW CASE	NO	UNSPECIFIED	SPUTUM	PTB NOT DETECTED	NEGATIVE
839	MALE	35 TO 44 YEARS	RURAL	UNSPECIFIED	NEW CASE	NO	UNSPECIFIED	SPUTUM	PTB NOT DETECTED	NEGATIVE
840	MALE	>= 65 YEARS	UNSPECIFIED	UNSPECIFIED	NEW CASE	NO	UNSPECIFIED	SPUTUM	PTB NOT DETECTED	NEGATIVE
841	FEMALE	15 TO 24 YEARS	RURAL	UNSPECIFIED	NEW CASE	NO	UNSPECIFIED	SPUTUM	PTB NOT DETECTED	NEGATIVE
842	FEMALE	25 TO 34 YEARS	URBAN	UNSPECIFIED	NEW CASE	NO	UNSPECIFIED	SPUTUM	PTB DETECTED, RIF SENSITIVE	UNKNOWN
843	MALE	0 TO 14 YEARS	RURAL	UNSPECIFIED	NEW CASE	NO	UNSPECIFIED	GASTRIC ASPIRATES	PTB NOT DETECTED	NEGATIVE
844	FEMALE	0 TO 14 YEARS	RURAL	OTHER DISEASES	UNSPECIFIED	NO	UNSPECIFIED	GASTRIC ASPIRATES	PTB NOT DETECTED	NEGATIVE
845	MALE	0 TO 14 YEARS	URBAN	UNSPECIFIED	NEW CASE	NO	UNSPECIFIED	GASTRIC ASPIRATES	PTB NOT DETECTED	NEGATIVE
846	MALE	0 TO 14 YEARS	URBAN	UNSPECIFIED	NEW CASE	NO	UNSPECIFIED	GASTRIC ASPIRATES	PTB NOT DETECTED	UNKNOWN
847	MALE	45 TO 54 YEARS	RURAL	UNSPECIFIED	NEW CASE	UNSPECIFIED	UNSPECIFIED	SPUTUM	PTB NOT DETECTED	NEGATIVE
848	MALE	25 TO 34 YEARS	RURAL	UNSPECIFIED	NEW CASE	NO	UNSPECIFIED	SPUTUM	PTB NOT DETECTED	NEGATIVE
849	MALE	45 TO 54 YEARS	URBAN	UNSPECIFIED	NEW CASE	NO	UNSPECIFIED	SPUTUM	PTB NOT DETECTED	NEGATIVE
850	MALE	>= 65 YEARS	RURAL	UNSPECIFIED	NEW CASE	NO	UNSPECIFIED	SPUTUM	PTB DETECTED, RIF SENSITIVE	UNKNOWN
851	MALE	25 TO 34 YEARS	RURAL	UNSPECIFIED	NEW CASE	NO	UNSPECIFIED	SPUTUM	PTB NOT DETECTED	NEGATIVE
852	MALE	25 TO 34 YEARS	RURAL	UNSPECIFIED	NEW CASE	NO	UNSPECIFIED	SPUTUM	PTB NOT DETECTED	NEGATIVE
853	MALE	25 TO 34 YEARS	URBAN	UNSPECIFIED	NEW CASE	NO	UNSPECIFIED	SPUTUM	PTB NOT DETECTED	NEGATIVE
854	MALE	45 TO 54 YEARS	URBAN	HIV/AIDS	NEW CASE	NO	UNSPECIFIED	SPUTUM	PTB NOT DETECTED	POSITIVE
855	MALE	35 TO 44 YEARS	RURAL	HIV/AIDS	NEW CASE	NO	UNSPECIFIED	SPUTUM	PTB NOT DETECTED	POSITIVE
856	MALE	25 TO 34 YEARS	URBAN	UNSPECIFIED	NEW CASE	NO	UNSPECIFIED	SPUTUM	PTB NOT DETECTED	NEGATIVE
857	FEMALE	45 TO 54 YEARS	RURAL	UNSPECIFIED	NEW CASE	NO	UNSPECIFIED	PLEURAL FLUIDS	EPTB NOT DETECTED	NEGATIVE
858	MALE	15 TO 24 YEARS	URBAN	UNSPECIFIED	NEW CASE	NO	UNSPECIFIED	CSF	EPTB NOT DETECTED	NEGATIVE
859	MALE	35 TO 44 YEARS	RURAL	UNSPECIFIED	NEW CASE	NO	UNSPECIFIED	SPUTUM	PTB NOT DETECTED	NEGATIVE
860	MALE	45 TO 54 YEARS	URBAN	UNSPECIFIED	NEW CASE	NO	UNSPECIFIED	SPUTUM	PTB NOT DETECTED	NEGATIVE
861	MALE	35 TO 44 YEARS	RURAL	UNSPECIFIED	NEW CASE	NO	UNSPECIFIED	GASTRIC ASPIRATES	PTB NOT DETECTED	NEGATIVE
862	FEMALE	0 TO 14 YEARS	RURAL	UNSPECIFIED	NEW CASE	NO	UNSPECIFIED	GASTRIC ASPIRATES	PTB NOT DETECTED	NEGATIVE
863	FEMALE	0 TO 14 YEARS	URBAN	UNSPECIFIED	NEW CASE	NO	UNSPECIFIED	GASTRIC ASPIRATES	PTB NOT DETECTED	NEGATIVE
864	MALE	0 TO 14 YEARS	RURAL	UNSPECIFIED	NEW CASE	NO	UNSPECIFIED	SPUTUM	PTB NOT DETECTED	NEGATIVE
865	MALE	>= 65 YEARS	URBAN	UNSPECIFIED	NEW CASE	NO	UNSPECIFIED	SPUTUM	PTB DETECTED, RIF SENSITIVE	NEGATIVE
866	FEMALE	35 TO 44 YEARS	URBAN	UNSPECIFIED	RELAPSE	NO	UNSPECIFIED	SPUTUM	PTB NOT DETECTED	NEGATIVE
867	MALE	25 TO 34 YEARS	RURAL	UNSPECIFIED	NEW CASE	NO	UNSPECIFIED	SPUTUM	PTB NOT DETECTED	NEGATIVE
868	FEMALE	45 TO 54 YEARS	RURAL	HIV/AIDS	NEW CASE	NO	UNSPECIFIED	SPUTUM	PTB NOT DETECTED	POSITIVE
869	MALE	45 TO 54 YEARS	RURAL	UNSPECIFIED	NEW CASE	NO	UNSPECIFIED	SPUTUM	PTB NOT DETECTED	NEGATIVE
870	FEMALE	25 TO 34 YEARS	URBAN	UNSPECIFIED	NEW CASE	NO	UNSPECIFIED	SPUTUM	PTB NOT DETECTED	NEGATIVE
871	FEMALE	55 TO 64 YEARS	RURAL	UNSPECIFIED	NEW CASE	NO	NOT DONE	SPUTUM	PTB NOT DETECTED	NEGATIVE
872	FEMALE	45 TO 54 YEARS	URBAN	UNSPECIFIED	NEW CASE	NO	UNSPECIFIED	SPUTUM	PTB NOT DETECTED	NEGATIVE
873	FEMALE	25 TO 34 YEARS	URBAN	UNSPECIFIED	NEW CASE	NO	UNSPECIFIED	PUSS	EPTB DETEECTED, RIF SENSITIVE	NEGATIVE
874	MALE	0 TO 14 YEARS	RURAL	HIV/AIDS	NEW CASE	NO	UNSPECIFIED	SPUTUM	PTB NOT DETECTED	POSITIVE
875	MALE	35 TO 44 YEARS	RURAL	UNSPECIFIED	NEW CASE	NO	UNSPECIFIED	SPUTUM	PTB NOT DETECTED	NEGATIVE
876	MALE	>= 65 YEARS	URBAN	UNSPECIFIED	NEW CASE	NO	UNSPECIFIED	SPUTUM	PTB NOT DETECTED	NEGATIVE
877	MALE	55 TO 64 YEARS	RURAL	HIV/AIDS	NEW CASE	NO	UNSPECIFIED	SPUTUM	PTB DETECTED, RIF SENSITIVE	POSITIVE
878	FEMALE	25 TO 34 YEARS	RURAL	UNSPECIFIED	NEW CASE	NO	NOT DONE	SPUTUM	PTB DETECTED, RIF SENSITIVE	UNKNOWN
879	MALE	25 TO 34 YEARS	URBAN	UNSPECIFIED	NEW CASE	NO	UNSPECIFIED	SPUTUM	PTB DETECTED, RIF SENSITIVE	POSITIVE
880	MALE	>= 65 YEARS	RURAL	UNSPECIFIED	NEW CASE	NO	UNSPECIFIED	SPUTUM	PTB NOT DETECTED	NEGATIVE
881	MALE	>= 65 YEARS	RURAL	UNSPECIFIED	NEW CASE	NO	UNSPECIFIED	SPUTUM	PTB NOT DETECTED	NEGATIVE
882	FEMALE	35 TO 44 YEARS	RURAL	UNSPECIFIED	NEW CASE	NO	UNSPECIFIED	SPUTUM	PTB NOT DETECTED	NEGATIVE
883	MALE	15 TO 24 YEARS	RURAL	UNSPECIFIED	NEW CASE	NO	UNSPECIFIED	SPUTUM	PTB NOT DETECTED	NEGATIVE
884	FEMALE	25 TO 34 YEARS	URBAN	UNSPECIFIED	NEW CASE	NO	UNSPECIFIED	SPUTUM	PTB DETECTED, RIF SENSITIVE	UNKNOWN
885	FEMALE	35 TO 44 YEARS	URBAN	HIV/AIDS	NEW CASE	NO	UNSPECIFIED	SPUTUM	PTB NOT DETECTED	POSITIVE
886	MALE	15 TO 24 YEARS	URBAN	UNSPECIFIED	NEW CASE	NO	UNSPECIFIED	SPUTUM	PTB DETECTED, RIF SENSITIVE	NEGATIVE
887	FEMALE	45 TO 54 YEARS	UNSPECIFIED	UNSPECIFIED	NEW CASE	NO	UNSPECIFIED	SPUTUM	PTB NOT DETECTED	NEGATIVE
888	FEMALE	35 TO 44 YEARS	RURAL	UNSPECIFIED	NEW CASE	NO	UNSPECIFIED	SPUTUM	PTB NOT DETECTED	NEGATIVE
889	MALE	15 TO 24 YEARS	RURAL	UNSPECIFIED	NEW CASE	NO	UNSPECIFIED	SPUTUM	PTB NOT DETECTED	NEGATIVE
890	MALE	25 TO 34 YEARS	RURAL	UNSPECIFIED	NEW CASE	NO	UNSPECIFIED	SPUTUM	PTB DETECTED, RIF SENSITIVE	UNKNOWN
891	FEMALE	0 TO 14 YEARS	URBAN	UNSPECIFIED	NEW CASE	NO	UNSPECIFIED	SPUTUM	PTB NOT DETECTED	UNKNOWN
892	FEMALE	0 TO 14 YEARS	URBAN	UNSPECIFIED	RELAPSE	YES	UNSPECIFIED	SPUTUM	PTB DETECTED, RIF SENSITIVE	POSITIVE
893	MALE	45 TO 54 YEARS	RURAL	UNSPECIFIED	NEW CASE	NO	UNSPECIFIED	SPUTUM	PTB NOT DETECTED	NEGATIVE
894	MALE	15 TO 24 YEARS	RURAL	UNSPECIFIED	NEW CASE	NO	UNSPECIFIED	SPUTUM	PTB NOT DETECTED	NEGATIVE
895	MALE	15 TO 24 YEARS	URBAN	UNSPECIFIED	NEW CASE	NO	UNSPECIFIED	SPUTUM	PTB NOT DETECTED	NEGATIVE
896	MALE	25 TO 34 YEARS	RURAL	UNSPECIFIED	NEW CASE	NO	UNSPECIFIED	SPUTUM	PTB DETECTED, RIF SENSITIVE	UNKNOWN
897	FEMALE	35 TO 44 YEARS	UNSPECIFIED	UNSPECIFIED	NEW CASE	NO	UNSPECIFIED	SPUTUM	PTB NOT DETECTED	NEGATIVE
898	MALE	0 TO 14 YEARS	UNSPECIFIED	UNSPECIFIED	NEW CASE	NO	UNSPECIFIED	PLEURAL FLUIDS	PTB NOT DETECTED	NEGATIVE
899	FEMALE	45 TO 54 YEARS	RURAL	UNSPECIFIED	NEW CASE	NO	UNSPECIFIED	SPUTUM	PTB NOT DETECTED	NEGATIVE
900	FEMALE	35 TO 44 YEARS	URBAN	UNSPECIFIED	NEW CASE	NO	UNSPECIFIED	SPUTUM	PTB NOT DETECTED	NEGATIVE
901	MALE	0 TO 14 YEARS	RURAL	UNSPECIFIED	NEW CASE	NO	UNSPECIFIED	SPUTUM	PTB NOT DETECTED	NEGATIVE
902	MALE	45 TO 54 YEARS	URBAN	UNSPECIFIED	UNSPECIFIED	NO	UNSPECIFIED	SPUTUM	PTB NOT DETECTED	NEGATIVE
903	FEMALE	25 TO 34 YEARS	RURAL	UNSPECIFIED	NEW CASE	NO	UNSPECIFIED	SPUTUM	PTB NOT DETECTED	NEGATIVE
904	MALE	0 TO 14 YEARS	RURAL	UNSPECIFIED	NEW CASE	NO	UNSPECIFIED	SPUTUM	PTB NOT DETECTED	NEGATIVE
905	MALE	0 TO 14 YEARS	RURAL	UNSPECIFIED	NEW CASE	NO	UNSPECIFIED	GASTRIC ASPIRATES	PTB NOT DETECTED	NEGATIVE
906	MALE	0 TO 14 YEARS	RURAL	UNSPECIFIED	NEW CASE	NO	UNSPECIFIED	GASTRIC ASPIRATES	PTB NOT DETECTED	NEGATIVE
907	FEMALE	0 TO 14 YEARS	URBAN	UNSPECIFIED	NEW CASE	NO	UNSPECIFIED	SPUTUM	PTB NOT DETECTED	NEGATIVE
908	FEMALE	0 TO 14 YEARS	RURAL	HIV/AIDS	NEW CASE	NO	UNSPECIFIED	GASTRIC ASPIRATES	PTB NOT DETECTED	NEGATIVE
909	MALE	0 TO 14 YEARS	URBAN	UNSPECIFIED	NEW CASE	NO	UNSPECIFIED	GASTRIC ASPIRATES	PTB NOT DETECTED	NEGATIVE
910	MALE	45 TO 54 YEARS	URBAN	UNSPECIFIED	NEW CASE	NO	UNSPECIFIED	SPUTUM	PTB NOT DETECTED	NEGATIVE
911	MALE	35 TO 44 YEARS	URBAN	UNSPECIFIED	NEW CASE	NO	UNSPECIFIED	SPUTUM	PTB NOT DETECTED	UNKNOWN
912	FEMALE	25 TO 34 YEARS	URBAN	UNSPECIFIED	NEW CASE	NO	UNSPECIFIED	SPUTUM	PTB NOT DETECTED	NEGATIVE
913	MALE	0 TO 14 YEARS	RURAL	UNSPECIFIED	NEW CASE	NO	UNSPECIFIED	CSF	PTB DETECTED, RIF SENSITIVE	NEGATIVE
914	MALE	0 TO 14 YEARS	URBAN	UNSPECIFIED	NEW CASE	NO	UNSPECIFIED	GASTRIC ASPIRATES	PTB NOT DETECTED	NEGATIVE
915	MALE	0 TO 14 YEARS	URBAN	UNSPECIFIED	NEW CASE	NO	UNSPECIFIED	PERITONEAL FLUID	EPTB NOT DETECTED	NEGATIVE
916	MALE	0 TO 14 YEARS	URBAN	UNSPECIFIED	NEW CASE	NO	UNSPECIFIED	PLEURAL FLUIDS	EPTB DETEECTED, RIF SENSITIVE	NEGATIVE
917	FEMALE	55 TO 64 YEARS	URBAN	UNSPECIFIED	NEW CASE	NO	UNSPECIFIED	PLEURAL FLUIDS	EPTB NOT DETECTED	NEGATIVE
918	MALE	0 TO 14 YEARS	UNSPECIFIED	UNSPECIFIED	NEW CASE	NO	UNSPECIFIED	GASTRIC ASPIRATES	PTB NOT DETECTED	NEGATIVE
919	FEMALE	>= 65 YEARS	URBAN	UNSPECIFIED	NEW CASE	NO	UNSPECIFIED	SPUTUM	PTB NOT DETECTED	NEGATIVE
920	MALE	35 TO 44 YEARS	URBAN	OTHER DISEASES	NEW CASE	NO	UNSPECIFIED	PLEURAL FLUIDS	EPTB NOT DETECTED	NEGATIVE
921	MALE	35 TO 44 YEARS	URBAN	UNSPECIFIED	NEW CASE	NO	UNSPECIFIED	SPUTUM	PTB NOT DETECTED	NEGATIVE
922	FEMALE	0 TO 14 YEARS	URBAN	UNSPECIFIED	NEW CASE	NO	UNSPECIFIED	GASTRIC ASPIRATES	PTB NOT DETECTED	NEGATIVE
923	FEMALE	15 TO 24 YEARS	URBAN	UNSPECIFIED	NEW CASE	NO	UNSPECIFIED	SPUTUM	PTB DETECTED, RIF SENSITIVE	NEGATIVE
924	MALE	15 TO 24 YEARS	URBAN	UNSPECIFIED	NEW CASE	NO	UNSPECIFIED	SPUTUM	PTB NOT DETECTED	NEGATIVE
925	MALE	0 TO 14 YEARS	URBAN	UNSPECIFIED	NEW CASE	NO	UNSPECIFIED	GASTRIC ASPIRATES	PTB NOT DETECTED	NEGATIVE
926	FEMALE	35 TO 44 YEARS	URBAN	UNSPECIFIED	NEW CASE	NO	UNSPECIFIED	SPUTUM	PTB NOT DETECTED	NEGATIVE
927	MALE	0 TO 14 YEARS	RURAL	UNSPECIFIED	NEW CASE	NO	UNSPECIFIED	SPUTUM	PTB NOT DETECTED	NEGATIVE
928	FEMALE	0 TO 14 YEARS	URBAN	UNSPECIFIED	NEW CASE	NO	UNSPECIFIED	GASTRIC ASPIRATES	PTB NOT DETECTED	NEGATIVE
929	MALE	45 TO 54 YEARS	URBAN	UNSPECIFIED	NEW CASE	NO	UNSPECIFIED	CSF	EPTB NOT DETECTED	UNKNOWN
930	MALE	45 TO 54 YEARS	RURAL	UNSPECIFIED	NEW CASE	NO	UNSPECIFIED	CSF	EPTB NOT DETECTED	UNKNOWN
931	FEMALE	35 TO 44 YEARS	RURAL	UNSPECIFIED	NEW CASE	NO	UNSPECIFIED	SPUTUM	PTB NOT DETECTED	UNKNOWN
932	FEMALE	35 TO 44 YEARS	URBAN	UNSPECIFIED	NEW CASE	NO	UNSPECIFIED	SPUTUM	PTB NOT DETECTED	UNKNOWN
933	FEMALE	55 TO 64 YEARS	URBAN	UNSPECIFIED	NEW CASE	NO	UNSPECIFIED	SPUTUM	PTB NOT DETECTED	NEGATIVE
934	MALE	0 TO 14 YEARS	URBAN	UNSPECIFIED	NEW CASE	NO	UNSPECIFIED	SPUTUM	PTB NOT DETECTED	NEGATIVE
935	FEMALE	25 TO 34 YEARS	RURAL	UNSPECIFIED	NEW CASE	NO	UNSPECIFIED	SPUTUM	PTB NOT DETECTED	NEGATIVE
936	FEMALE	25 TO 34 YEARS	URBAN	HIV/AIDS	NEW CASE	NO	UNSPECIFIED	SPUTUM	PTB NOT DETECTED	POSITIVE
937	FEMALE	35 TO 44 YEARS	URBAN	OTHER DISEASES	NEW CASE	NO	UNSPECIFIED	SPUTUM	PTB DETECTED, RIF SENSITIVE	UNKNOWN
938	MALE	0 TO 14 YEARS	RURAL	UNSPECIFIED	NEW CASE	NO	UNSPECIFIED	GASTRIC ASPIRATES	PTB NOT DETECTED	NEGATIVE
939	FEMALE	0 TO 14 YEARS	URBAN	UNSPECIFIED	NEW CASE	NO	SUGGESTIVE OF TB	GASTRIC ASPIRATES	PTB NOT DETECTED	NEGATIVE
940	FEMALE	25 TO 34 YEARS	RURAL	UNSPECIFIED	NEW CASE	NO	UNSPECIFIED	SPUTUM	PTB NOT DETECTED	NEGATIVE
941	FEMALE	25 TO 34 YEARS	UNSPECIFIED	UNSPECIFIED	NEW CASE	NO	UNSPECIFIED	SPUTUM	PTB NOT DETECTED	NEGATIVE
942	MALE	0 TO 14 YEARS	URBAN	UNSPECIFIED	NEW CASE	NO	UNSPECIFIED	CSF	EPTB NOT DETECTED	NEGATIVE
943	FEMALE	25 TO 34 YEARS	URBAN	UNSPECIFIED	NEW CASE	NO	UNSPECIFIED	CSF	EPTB NOT DETECTED	NEGATIVE
944	MALE	25 TO 34 YEARS	URBAN	UNSPECIFIED	NEW CASE	UNSPECIFIED	UNSPECIFIED	SPUTUM	PTB NOT DETECTED	NEGATIVE
945	FEMALE	45 TO 54 YEARS	URBAN	UNSPECIFIED	NEW CASE	NO	UNSPECIFIED	SPUTUM	PTB NOT DETECTED	NEGATIVE
946	FEMALE	25 TO 34 YEARS	RURAL	HIV/AIDS	NEW CASE	NO	UNSPECIFIED	SPUTUM	PTB NOT DETECTED	POSITIVE
947	MALE	0 TO 14 YEARS	URBAN	UNSPECIFIED	NEW CASE	NO	SUGGESTIVE OF TB	SPUTUM	PTB NOT DETECTED	UNKNOWN
948	FEMALE	35 TO 44 YEARS	RURAL	UNSPECIFIED	NEW CASE	NO	UNSPECIFIED	PUSS	EPTB NOT DETECTED	NEGATIVE
949	MALE	55 TO 64 YEARS	RURAL	UNSPECIFIED	NEW CASE	NO	UNSPECIFIED	SPUTUM	PTB NOT DETECTED	NEGATIVE
950	MALE	35 TO 44 YEARS	URBAN	HIV/AIDS	NEW CASE	NO	UNSPECIFIED	SPUTUM	PTB NOT DETECTED	POSITIVE
951	MALE	0 TO 14 YEARS	URBAN	UNSPECIFIED	NEW CASE	NO	UNSPECIFIED	GASTRIC ASPIRATES	PTB NOT DETECTED	UNKNOWN
952	MALE	0 TO 14 YEARS	URBAN	UNSPECIFIED	NEW CASE	NO	UNSPECIFIED	GASTRIC ASPIRATES	PTB NOT DETECTED	NEGATIVE
953	MALE	45 TO 54 YEARS	URBAN	UNSPECIFIED	NEW CASE	NO	UNSPECIFIED	SPUTUM	PTB NOT DETECTED	UNKNOWN
954	FEMALE	0 TO 14 YEARS	RURAL	UNSPECIFIED	NEW CASE	NO	UNSPECIFIED	SPUTUM	PTB NOT DETECTED	NEGATIVE
955	MALE	0 TO 14 YEARS	URBAN	UNSPECIFIED	NEW CASE	NO	UNSPECIFIED	GASTRIC ASPIRATES	PTB NOT DETECTED	NEGATIVE
956	MALE	0 TO 14 YEARS	URBAN	UNSPECIFIED	NEW CASE	NO	UNSPECIFIED	GASTRIC ASPIRATES	PTB DETECTED, RIF SENSITIVE	UNKNOWN
957	FEMALE	45 TO 54 YEARS	URBAN	UNSPECIFIED	NEW CASE	NO	UNSPECIFIED	SPUTUM	PTB NOT DETECTED	NEGATIVE
958	FEMALE	45 TO 54 YEARS	RURAL	UNSPECIFIED	NEW CASE	NO	UNSPECIFIED	SPUTUM	PTB NOT DETECTED	NEGATIVE
959	MALE	0 TO 14 YEARS	RURAL	UNSPECIFIED	RELAPSE	YES	UNSPECIFIED	SPUTUM	PTB NOT DETECTED	NEGATIVE
960	FEMALE	35 TO 44 YEARS	URBAN	UNSPECIFIED	NEW CASE	NO	UNSPECIFIED	SPUTUM	PTB NOT DETECTED	NEGATIVE
961	FEMALE	45 TO 54 YEARS	RURAL	UNSPECIFIED	NEW CASE	NO	UNSPECIFIED	SPUTUM	PTB NOT DETECTED	NEGATIVE
962	MALE	45 TO 54 YEARS	RURAL	UNSPECIFIED	NEW CASE	YES	UNSPECIFIED	SPUTUM	PTB NOT DETECTED	NEGATIVE
963	FEMALE	35 TO 44 YEARS	RURAL	UNSPECIFIED	NEW CASE	YES	UNSPECIFIED	SPUTUM	PTB NOT DETECTED	NEGATIVE
964	MALE	25 TO 34 YEARS	RURAL	HIV/AIDS	NEW CASE	YES	UNSPECIFIED	SPUTUM	PTB NOT DETECTED	POSITIVE
965	FEMALE	25 TO 34 YEARS	RURAL	UNSPECIFIED	NEW CASE	NO	UNSPECIFIED	SPUTUM	PTB NOT DETECTED	NEGATIVE
966	MALE	25 TO 34 YEARS	URBAN	UNSPECIFIED	NEW CASE	NO	UNSPECIFIED	GASTRIC ASPIRATES	PTB NOT DETECTED	NEGATIVE
967	MALE	45 TO 54 YEARS	URBAN	UNSPECIFIED	NEW CASE	NO	UNSPECIFIED	SPUTUM	PTB NOT DETECTED	NEGATIVE
968	FEMALE	55 TO 64 YEARS	RURAL	UNSPECIFIED	NEW CASE	NO	UNSPECIFIED	SPUTUM	PTB NOT DETECTED	NEGATIVE
969	MALE	35 TO 44 YEARS	URBAN	UNSPECIFIED	NEW CASE	NO	UNSPECIFIED	SPUTUM	PTB DETECTED, RIF SENSITIVE	NEGATIVE
970	MALE	55 TO 64 YEARS	RURAL	UNSPECIFIED	NEW CASE	NO	UNSPECIFIED	SPUTUM	PTB NOT DETECTED	NEGATIVE
971	FEMALE	45 TO 54 YEARS	URBAN	UNSPECIFIED	NEW CASE	NO	UNSPECIFIED	SPUTUM	PTB NOT DETECTED	NEGATIVE
972	MALE	0 TO 14 YEARS	URBAN	UNSPECIFIED	NEW CASE	NO	UNSPECIFIED	GASTRIC ASPIRATES	PTB NOT DETECTED	NEGATIVE
973	MALE	15 TO 24 YEARS	RURAL	UNSPECIFIED	NEW CASE	NO	UNSPECIFIED	GASTRIC ASPIRATES	PTB DETECTED, RIF SENSITIVE	NEGATIVE
974	FEMALE	0 TO 14 YEARS	URBAN	UNSPECIFIED	NEW CASE	NO	UNSPECIFIED	GASTRIC ASPIRATES	PTB NOT DETECTED	NEGATIVE
975	MALE	0 TO 14 YEARS	RURAL	UNSPECIFIED	NEW CASE	NO	UNSPECIFIED	CSF	EPTB NOT DETECTED	NEGATIVE
976	FEMALE	35 TO 44 YEARS	URBAN	UNSPECIFIED	NEW CASE	NO	UNSPECIFIED	PLEURAL FLUIDS	EPTB NOT DETECTED	NEGATIVE
977	MALE	25 TO 34 YEARS	RURAL	UNSPECIFIED	NEW CASE	NO	UNSPECIFIED	PUSS	EPTB DETEECTED, RIF SENSITIVE	NEGATIVE
978	MALE	0 TO 14 YEARS	RURAL	UNSPECIFIED	UNSPECIFIED	NO	UNSPECIFIED	GASTRIC ASPIRATES	PTB NOT DETECTED	UNKNOWN
979	MALE	35 TO 44 YEARS	URBAN	UNSPECIFIED	NEW CASE	NO	UNSPECIFIED	SPUTUM	PTB NOT DETECTED	NEGATIVE
980	FEMALE	0 TO 14 YEARS	RURAL	UNSPECIFIED	NEW CASE	NO	UNSPECIFIED	GASTRIC ASPIRATES	PTB NOT DETECTED	UNKNOWN
981	FEMALE	0 TO 14 YEARS	RURAL	UNSPECIFIED	NEW CASE	NO	UNSPECIFIED	GASTRIC ASPIRATES	PTB NOT DETECTED	NEGATIVE
982	FEMALE	0 TO 14 YEARS	RURAL	UNSPECIFIED	NEW CASE	NO	UNSPECIFIED	SPUTUM	PTB NOT DETECTED	NEGATIVE
983	FEMALE	15 TO 24 YEARS	RURAL	UNSPECIFIED	NEW CASE	NO	UNSPECIFIED	SPUTUM	PTB NOT DETECTED	NEGATIVE
984	MALE	35 TO 44 YEARS	RURAL	UNSPECIFIED	NEW CASE	NO	UNSPECIFIED	SPUTUM	PTB NOT DETECTED	NEGATIVE
985	MALE	0 TO 14 YEARS	URBAN	UNSPECIFIED	NEW CASE	NO	UNSPECIFIED	SPUTUM	PTB DETECTED, RIF SENSITIVE	UNKNOWN
986	MALE	55 TO 64 YEARS	RURAL	UNSPECIFIED	NEW CASE	NO	UNSPECIFIED	SPUTUM	PTB NOT DETECTED	NEGATIVE
987	MALE	25 TO 34 YEARS	URBAN	HIV/AIDS	NEW CASE	NO	UNSPECIFIED	SPUTUM	PTB DETECTED, RIF SENSITIVE	POSITIVE
988	MALE	45 TO 54 YEARS	RURAL	UNSPECIFIED	NEW CASE	NO	UNSPECIFIED	SPUTUM	PTB NOT DETECTED	NEGATIVE
989	MALE	35 TO 44 YEARS	RURAL	UNSPECIFIED	NEW CASE	NO	UNSPECIFIED	SPUTUM	PTB NOT DETECTED	NEGATIVE
990	MALE	15 TO 24 YEARS	RURAL	UNSPECIFIED	NEW CASE	NO	UNSPECIFIED	SPUTUM	PTB NOT DETECTED	NEGATIVE
991	MALE	25 TO 34 YEARS	URBAN	UNSPECIFIED	NEW CASE	NO	UNSPECIFIED	SPUTUM	PTB NOT DETECTED	NEGATIVE
992	FEMALE	25 TO 34 YEARS	RURAL	UNSPECIFIED	NEW CASE	NO	UNSPECIFIED	SPUTUM	PTB NOT DETECTED	NEGATIVE
993	MALE	15 TO 24 YEARS	RURAL	UNSPECIFIED	NEW CASE	NO	UNSPECIFIED	SPUTUM	PTB NOT DETECTED	NEGATIVE
994	MALE	>= 65 YEARS	URBAN	UNSPECIFIED	NEW CASE	UNSPECIFIED	UNSPECIFIED	SPUTUM	PTB NOT DETECTED	NEGATIVE
995	FEMALE	15 TO 24 YEARS	URBAN	UNSPECIFIED	NEW CASE	NO	UNSPECIFIED	SPUTUM	PTB NOT DETECTED	UNKNOWN
996	FEMALE	15 TO 24 YEARS	RURAL	UNSPECIFIED	NEW CASE	NO	UNSPECIFIED	SPUTUM	PTB NOT DETECTED	UNKNOWN
997	FEMALE	>= 65 YEARS	UNSPECIFIED	UNSPECIFIED	NEW CASE	NO	UNSPECIFIED	SPUTUM	PTB NOT DETECTED	UNKNOWN
998	MALE	>= 65 YEARS	URBAN	UNSPECIFIED	NEW CASE	NO	UNSPECIFIED	SPUTUM	PTB NOT DETECTED	UNKNOWN
999	FEMALE	0 TO 14 YEARS	RURAL	UNSPECIFIED	NEW CASE	NO	UNSPECIFIED	SPUTUM	PTB DETECTED, RIF SENSITIVE	UNKNOWN
1000	FEMALE	45 TO 54 YEARS	UNSPECIFIED	UNSPECIFIED	NEW CASE	NO	UNSPECIFIED	SPUTUM	PTB NOT DETECTED	UNKNOWN
1001	FEMALE	15 TO 24 YEARS	UNSPECIFIED	UNSPECIFIED	NEW CASE	NO	UNSPECIFIED	SPUTUM	PTB NOT DETECTED	UNKNOWN
1002	FEMALE	45 TO 54 YEARS	RURAL	UNSPECIFIED	NEW CASE	NO	UNSPECIFIED	SPUTUM	PTB NOT DETECTED	UNKNOWN
1003	FEMALE	15 TO 24 YEARS	URBAN	UNSPECIFIED	NEW CASE	NO	UNSPECIFIED	SPUTUM	PTB NOT DETECTED	UNKNOWN
1004	FEMALE	35 TO 44 YEARS	URBAN	OTHER DISEASES	NEW CASE	NO	UNSPECIFIED	SPUTUM	PTB NOT DETECTED	UNKNOWN
1005	MALE	25 TO 34 YEARS	RURAL	UNSPECIFIED	NEW CASE	NO	UNSPECIFIED	SPUTUM	PTB NOT DETECTED	UNKNOWN
1006	FEMALE	25 TO 34 YEARS	RURAL	UNSPECIFIED	NEW CASE	NO	UNSPECIFIED	SPUTUM	PTB NOT DETECTED	UNKNOWN
1007	FEMALE	35 TO 44 YEARS	RURAL	HIV/AIDS	NEW CASE	NO	UNSPECIFIED	SPUTUM	PTB NOT DETECTED	POSITIVE
1008	FEMALE	45 TO 54 YEARS	RURAL	UNSPECIFIED	NEW CASE	NO	UNSPECIFIED	SPUTUM	PTB NOT DETECTED	UNKNOWN
1009	FEMALE	55 TO 64 YEARS	URBAN	UNSPECIFIED	NEW CASE	NO	UNSPECIFIED	SPUTUM	PTB NOT DETECTED	UNKNOWN
1010	FEMALE	15 TO 24 YEARS	UNSPECIFIED	UNSPECIFIED	NEW CASE	NO	UNSPECIFIED	SPUTUM	PTB NOT DETECTED	UNKNOWN
1011	FEMALE	15 TO 24 YEARS	URBAN	UNSPECIFIED	NEW CASE	NO	UNSPECIFIED	SPUTUM	PTB NOT DETECTED	UNKNOWN
1012	MALE	25 TO 34 YEARS	UNSPECIFIED	UNSPECIFIED	UNSPECIFIED	NO	UNSPECIFIED	SPUTUM	PTB NOT DETECTED	UNKNOWN
1013	MALE	45 TO 54 YEARS	RURAL	UNSPECIFIED	NEW CASE	NO	UNSPECIFIED	SPUTUM	PTB NOT DETECTED	UNKNOWN
1014	FEMALE	55 TO 64 YEARS	URBAN	UNSPECIFIED	NEW CASE	NO	UNSPECIFIED	SPUTUM	PTB NOT DETECTED	UNKNOWN
1015	FEMALE	15 TO 24 YEARS	URBAN	UNSPECIFIED	NEW CASE	NO	UNSPECIFIED	SPUTUM	PTB NOT DETECTED	UNKNOWN
1016	FEMALE	45 TO 54 YEARS	URBAN	UNSPECIFIED	NEW CASE	NO	UNSPECIFIED	SPUTUM	PTB NOT DETECTED	UNKNOWN
1017	FEMALE	15 TO 24 YEARS	URBAN	UNSPECIFIED	NEW CASE	NO	UNSPECIFIED	SPUTUM	PTB NOT DETECTED	UNKNOWN
1018	MALE	>= 65 YEARS	RURAL	UNSPECIFIED	NEW CASE	NO	UNSPECIFIED	SPUTUM	PTB NOT DETECTED	NEGATIVE
1019	MALE	35 TO 44 YEARS	UNSPECIFIED	UNSPECIFIED	NEW CASE	NO	UNSPECIFIED	SPUTUM	PTB NOT DETECTED	UNKNOWN
1020	MALE	15 TO 24 YEARS	RURAL	UNSPECIFIED	NEW CASE	NO	UNSPECIFIED	SPUTUM	PTB NOT DETECTED	UNKNOWN
1021	MALE	15 TO 24 YEARS	URBAN	UNSPECIFIED	NEW CASE	NO	UNSPECIFIED	SPUTUM	PTB NOT DETECTED	UNKNOWN
1022	MALE	45 TO 54 YEARS	RURAL	UNSPECIFIED	NEW CASE	NO	UNSPECIFIED	PLEURAL FLUIDS	EPTB NOT DETECTED	UNKNOWN
1023	MALE	0 TO 14 YEARS	URBAN	UNSPECIFIED	NEW CASE	NO	UNSPECIFIED	GASTRIC ASPIRATES	PTB NOT DETECTED	UNKNOWN
1024	MALE	0 TO 14 YEARS	RURAL	UNSPECIFIED	NEW CASE	NO	UNSPECIFIED	SPUTUM	PTB NOT DETECTED	NEGATIVE
1025	FEMALE	>= 65 YEARS	URBAN	UNSPECIFIED	NEW CASE	NO	UNSPECIFIED	SPUTUM	PTB NOT DETECTED	UNKNOWN
1026	FEMALE	>= 65 YEARS	URBAN	UNSPECIFIED	NEW CASE	NO	UNSPECIFIED	SPUTUM	PTB NOT DETECTED	UNKNOWN
1027	FEMALE	25 TO 34 YEARS	UNSPECIFIED	UNSPECIFIED	NEW CASE	NO	UNSPECIFIED	SPUTUM	PTB NOT DETECTED	UNKNOWN
1028	FEMALE	>= 65 YEARS	URBAN	UNSPECIFIED	NEW CASE	NO	UNSPECIFIED	SPUTUM	PTB NOT DETECTED	UNKNOWN
1029	FEMALE	35 TO 44 YEARS	URBAN	HIV/AIDS	NEW CASE	NO	UNSPECIFIED	SPUTUM	PTB DETECTED, RIF SENSITIVE	POSITIVE
1030	MALE	35 TO 44 YEARS	URBAN	UNSPECIFIED	NEW CASE	NO	UNSPECIFIED	SPUTUM	PTB NOT DETECTED	UNKNOWN
1031	FEMALE	35 TO 44 YEARS	URBAN	UNSPECIFIED	NEW CASE	NO	UNSPECIFIED	SPUTUM	PTB NOT DETECTED	UNKNOWN
1032	MALE	15 TO 24 YEARS	URBAN	UNSPECIFIED	NEW CASE	NO	UNSPECIFIED	SPUTUM	PTB NOT DETECTED	UNKNOWN
1033	MALE	0 TO 14 YEARS	URBAN	UNSPECIFIED	NEW CASE	NO	UNSPECIFIED	ASCITIC FLUID	EPTB NOT DETECTED	NEGATIVE
1034	MALE	0 TO 14 YEARS	URBAN	UNSPECIFIED	NEW CASE	NO	UNSPECIFIED	GASTRIC ASPIRATES	PTB NOT DETECTED	NEGATIVE
1035	MALE	0 TO 14 YEARS	UNSPECIFIED	UNSPECIFIED	NEW CASE	NO	UNSPECIFIED	GASTRIC ASPIRATES	PTB NOT DETECTED	NEGATIVE
1036	MALE	0 TO 14 YEARS	RURAL	UNSPECIFIED	NEW CASE	NO	UNSPECIFIED	GASTRIC ASPIRATES	PTB NOT DETECTED	NEGATIVE
1037	FEMALE	0 TO 14 YEARS	RURAL	UNSPECIFIED	NEW CASE	NO	UNSPECIFIED	GASTRIC ASPIRATES	PTB DETECTED, RIF SENSITIVE	NEGATIVE
1038	MALE	0 TO 14 YEARS	URBAN	UNSPECIFIED	NEW CASE	NO	UNSPECIFIED	GASTRIC ASPIRATES	PTB NOT DETECTED	NEGATIVE
1039	FEMALE	25 TO 34 YEARS	RURAL	UNSPECIFIED	NEW CASE	NO	UNSPECIFIED	SPUTUM	PTB NOT DETECTED	UNKNOWN
1040	MALE	25 TO 34 YEARS	RURAL	UNSPECIFIED	NEW CASE	NO	UNSPECIFIED	SPUTUM	PTB NOT DETECTED	UNKNOWN
1041	MALE	45 TO 54 YEARS	URBAN	UNSPECIFIED	NEW CASE	NO	UNSPECIFIED	SPUTUM	PTB NOT DETECTED	UNKNOWN
1042	FEMALE	55 TO 64 YEARS	URBAN	UNSPECIFIED	NEW CASE	NO	UNSPECIFIED	SPUTUM	PTB NOT DETECTED	UNKNOWN
1043	FEMALE	25 TO 34 YEARS	URBAN	UNSPECIFIED	NEW CASE	NO	UNSPECIFIED	SPUTUM	PTB NOT DETECTED	UNKNOWN
1044	FEMALE	15 TO 24 YEARS	URBAN	UNSPECIFIED	NEW CASE	NO	UNSPECIFIED	SPUTUM	PTB NOT DETECTED	UNKNOWN
1045	FEMALE	15 TO 24 YEARS	RURAL	UNSPECIFIED	NEW CASE	NO	UNSPECIFIED	SPUTUM	PTB NOT DETECTED	UNKNOWN
1046	FEMALE	45 TO 54 YEARS	URBAN	UNSPECIFIED	NEW CASE	NO	UNSPECIFIED	SPUTUM	PTB NOT DETECTED	UNKNOWN
1047	FEMALE	55 TO 64 YEARS	URBAN	UNSPECIFIED	NEW CASE	NO	UNSPECIFIED	SPUTUM	PTB NOT DETECTED	UNKNOWN
1048	MALE	35 TO 44 YEARS	URBAN	UNSPECIFIED	NEW CASE	NO	UNSPECIFIED	SPUTUM	PTB NOT DETECTED	UNKNOWN
1049	MALE	15 TO 24 YEARS	URBAN	UNSPECIFIED	NEW CASE	NO	UNSPECIFIED	SPUTUM	PTB NOT DETECTED	NEGATIVE
1050	MALE	>= 65 YEARS	URBAN	UNSPECIFIED	NEW CASE	NO	UNSPECIFIED	SPUTUM	PTB NOT DETECTED	NEGATIVE
1051	FEMALE	35 TO 44 YEARS	URBAN	UNSPECIFIED	NEW CASE	NO	UNSPECIFIED	SPUTUM	PTB NOT DETECTED	NEGATIVE
1052	MALE	>= 65 YEARS	UNSPECIFIED	UNSPECIFIED	NEW CASE	NO	UNSPECIFIED	SPUTUM	PTB NOT DETECTED	NEGATIVE
1053	MALE	25 TO 34 YEARS	URBAN	UNSPECIFIED	RELAPSE	NO	UNSPECIFIED	SPUTUM	PTB NOT DETECTED	NEGATIVE
1054	FEMALE	0 TO 14 YEARS	URBAN	UNSPECIFIED	NEW CASE	NO	UNSPECIFIED	PUSS	EPTB NOT DETECTED	NEGATIVE
1055	MALE	35 TO 44 YEARS	URBAN	UNSPECIFIED	NEW CASE	NO	UNSPECIFIED	SPUTUM	PTB NOT DETECTED	NEGATIVE
1056	FEMALE	25 TO 34 YEARS	URBAN	UNSPECIFIED	NEW CASE	NO	UNSPECIFIED	SPUTUM	PTB NOT DETECTED	NEGATIVE
1057	FEMALE	25 TO 34 YEARS	URBAN	UNSPECIFIED	NEW CASE	NO	UNSPECIFIED	SPUTUM	PTB NOT DETECTED	NEGATIVE
1058	FEMALE	>= 65 YEARS	URBAN	UNSPECIFIED	NEW CASE	NO	UNSPECIFIED	SPUTUM	PTB NOT DETECTED	NEGATIVE
1059	MALE	0 TO 14 YEARS	RURAL	UNSPECIFIED	NEW CASE	NO	UNSPECIFIED	SPUTUM	PTB NOT DETECTED	NEGATIVE
1060	FEMALE	45 TO 54 YEARS	URBAN	UNSPECIFIED	NEW CASE	NO	UNSPECIFIED	SPUTUM	PTB NOT DETECTED	NEGATIVE
1061	FEMALE	0 TO 14 YEARS	UNSPECIFIED	UNSPECIFIED	NEW CASE	NO	UNSPECIFIED	GASTRIC ASPIRATES	PTB NOT DETECTED	NEGATIVE
1062	FEMALE	55 TO 64 YEARS	URBAN	UNSPECIFIED	NEW CASE	NO	UNSPECIFIED	PLEURAL FLUIDS	EPTB NOT DETECTED	NEGATIVE
1063	FEMALE	35 TO 44 YEARS	URBAN	UNSPECIFIED	NEW CASE	NO	UNSPECIFIED	SPUTUM	PTB DETECTED, RIF SENSITIVE	NEGATIVE
1064	FEMALE	45 TO 54 YEARS	RURAL	UNSPECIFIED	NEW CASE	NO	UNSPECIFIED	SPUTUM	PTB NOT DETECTED	UNKNOWN
1065	MALE	15 TO 24 YEARS	UNSPECIFIED	UNSPECIFIED	NEW CASE	NO	UNSPECIFIED	SPUTUM	PTB NOT DETECTED	NEGATIVE
1066	FEMALE	35 TO 44 YEARS	RURAL	UNSPECIFIED	NEW CASE	NO	NOT DONE	SPUTUM	PTB NOT DETECTED	UNKNOWN
1067	MALE	55 TO 64 YEARS	RURAL	UNSPECIFIED	NEW CASE	NO	UNSPECIFIED	SPUTUM	PTB NOT DETECTED	UNKNOWN
1068	MALE	45 TO 54 YEARS	RURAL	UNSPECIFIED	NEW CASE	NO	UNSPECIFIED	SPUTUM	PTB NOT DETECTED	UNKNOWN
1069	UNSPECIFIED	0 TO 14 YEARS	UNSPECIFIED	OTHER DISEASES	NEW CASE	NO	UNSPECIFIED	SPUTUM	PTB NOT DETECTED	UNKNOWN
1070	FEMALE	0 TO 14 YEARS	URBAN	UNSPECIFIED	NEW CASE	NO	UNSPECIFIED	SPUTUM	PTB NOT DETECTED	UNKNOWN
1071	UNSPECIFIED	0 TO 14 YEARS	RURAL	UNSPECIFIED	NEW CASE	NO	UNSPECIFIED	GASTRIC ASPIRATES	PTB NOT DETECTED	UNKNOWN
1072	FEMALE	0 TO 14 YEARS	UNSPECIFIED	UNSPECIFIED	NEW CASE	NO	UNSPECIFIED	SPUTUM	PTB NOT DETECTED	NEGATIVE
1073	FEMALE	0 TO 14 YEARS	RURAL	UNSPECIFIED	NEW CASE	NO	UNSPECIFIED	PLEURAL FLUIDS	PTB NOT DETECTED	NEGATIVE
1074	MALE	0 TO 14 YEARS	RURAL	UNSPECIFIED	NEW CASE	NO	UNSPECIFIED	GASTRIC ASPIRATES	PTB NOT DETECTED	NEGATIVE
1075	FEMALE	15 TO 24 YEARS	RURAL	UNSPECIFIED	NEW CASE	NO	UNSPECIFIED	PUSS	EPTB NOT DETECTED	UNKNOWN
1076	MALE	0 TO 14 YEARS	RURAL	UNSPECIFIED	NEW CASE	NO	UNSPECIFIED	GASTRIC ASPIRATES	PTB NOT DETECTED	NEGATIVE
1077	MALE	45 TO 54 YEARS	UNSPECIFIED	UNSPECIFIED	NEW CASE	NO	UNSPECIFIED	SPUTUM	PTB DETECTED, RIF SENSITIVE	NEGATIVE
1078	MALE	>= 65 YEARS	RURAL	UNSPECIFIED	NEW CASE	NO	UNSPECIFIED	SPUTUM	PTB NOT DETECTED	UNSPECIFIED
1079	MALE	15 TO 24 YEARS	URBAN	UNSPECIFIED	NEW CASE	NO	UNSPECIFIED	SPUTUM	PTB NOT DETECTED	NEGATIVE
1080	FEMALE	35 TO 44 YEARS	URBAN	UNSPECIFIED	RELAPSE	YES	UNSPECIFIED	SPUTUM	PTB NOT DETECTED	NEGATIVE
1081	MALE	55 TO 64 YEARS	URBAN	UNSPECIFIED	NEW CASE	NO	NOT DONE	SPUTUM	PTB NOT DETECTED	NEGATIVE
1082	FEMALE	25 TO 34 YEARS	RURAL	UNSPECIFIED	NEW CASE	NO	UNSPECIFIED	SPUTUM	PTB NOT DETECTED	NEGATIVE
1083	MALE	0 TO 14 YEARS	UNSPECIFIED	UNSPECIFIED	NEW CASE	NO	UNSPECIFIED	SPUTUM	PTB NOT DETECTED	NEGATIVE
1084	FEMALE	25 TO 34 YEARS	UNSPECIFIED	UNSPECIFIED	NEW CASE	NO	UNSPECIFIED	SPUTUM	PTB NOT DETECTED	NEGATIVE
1085	MALE	35 TO 44 YEARS	RURAL	UNSPECIFIED	NEW CASE	NO	UNSPECIFIED	SPUTUM	PTB NOT DETECTED	NEGATIVE
1086	MALE	35 TO 44 YEARS	RURAL	UNSPECIFIED	NEW CASE	NO	UNSPECIFIED	CSF	EPTB NOT DETECTED	NEGATIVE
1087	FEMALE	55 TO 64 YEARS	RURAL	UNSPECIFIED	NEW CASE	NO	UNSPECIFIED	SPUTUM	PTB NOT DETECTED	NEGATIVE
1088	FEMALE	0 TO 14 YEARS	RURAL	UNSPECIFIED	NEW CASE	NO	UNSPECIFIED	PLEURAL FLUIDS	EPTB NOT DETECTED	NEGATIVE
1089	MALE	0 TO 14 YEARS	RURAL	UNSPECIFIED	NEW CASE	NO	UNSPECIFIED	GASTRIC ASPIRATES	PTB NOT DETECTED	NEGATIVE
1090	FEMALE	0 TO 14 YEARS	UNSPECIFIED	UNSPECIFIED	NEW CASE	NO	UNSPECIFIED	GASTRIC ASPIRATES	PTB NOT DETECTED	NEGATIVE
1091	MALE	0 TO 14 YEARS	URBAN	UNSPECIFIED	NEW CASE	NO	UNSPECIFIED	GASTRIC ASPIRATES	PTB NOT DETECTED	NEGATIVE
1092	FEMALE	35 TO 44 YEARS	UNSPECIFIED	UNSPECIFIED	NEW CASE	NO	UNSPECIFIED	SPUTUM	PTB NOT DETECTED	UNKNOWN
1093	MALE	0 TO 14 YEARS	URBAN	UNSPECIFIED	NEW CASE	NO	UNSPECIFIED	SPUTUM	PTB NOT DETECTED	NEGATIVE
1094	MALE	35 TO 44 YEARS	URBAN	UNSPECIFIED	NEW CASE	NO	UNSPECIFIED	SPUTUM	PTB NOT DETECTED	UNKNOWN
1095	FEMALE	>= 65 YEARS	RURAL	UNSPECIFIED	NEW CASE	NO	UNSPECIFIED	SPUTUM	PTB NOT DETECTED	UNKNOWN
1096	FEMALE	25 TO 34 YEARS	RURAL	UNSPECIFIED	NEW CASE	NO	UNSPECIFIED	SPUTUM	PTB NOT DETECTED	UNKNOWN
1097	FEMALE	45 TO 54 YEARS	RURAL	UNSPECIFIED	NEW CASE	NO	UNSPECIFIED	SPUTUM	PTB NOT DETECTED	UNKNOWN
1098	FEMALE	35 TO 44 YEARS	RURAL	UNSPECIFIED	NEW CASE	NO	UNSPECIFIED	SPUTUM	PTB NOT DETECTED	UNKNOWN
1099	FEMALE	15 TO 24 YEARS	URBAN	UNSPECIFIED	NEW CASE	NO	UNSPECIFIED	SPUTUM	PTB NOT DETECTED	UNKNOWN
1100	MALE	15 TO 24 YEARS	RURAL	UNSPECIFIED	NEW CASE	NO	UNSPECIFIED	SPUTUM	PTB NOT DETECTED	UNKNOWN
1101	FEMALE	55 TO 64 YEARS	RURAL	UNSPECIFIED	NEW CASE	NO	UNSPECIFIED	SPUTUM	PTB DETECTED, RIF SENSITIVE	UNKNOWN
1102	MALE	0 TO 14 YEARS	URBAN	UNSPECIFIED	NEW CASE	NO	UNSPECIFIED	GASTRIC ASPIRATES	PTB NOT DETECTED	NEGATIVE
1103	MALE	0 TO 14 YEARS	URBAN	UNSPECIFIED	NEW CASE	NO	UNSPECIFIED	GASTRIC ASPIRATES	PTB NOT DETECTED	NEGATIVE
1104	FEMALE	0 TO 14 YEARS	URBAN	UNSPECIFIED	NEW CASE	NO	UNSPECIFIED	GASTRIC ASPIRATES	PTB NOT DETECTED	NEGATIVE
1105	MALE	0 TO 14 YEARS	RURAL	UNSPECIFIED	NEW CASE	NO	UNSPECIFIED	GASTRIC ASPIRATES	PTB NOT DETECTED	NEGATIVE
1106	MALE	15 TO 24 YEARS	URBAN	UNSPECIFIED	NEW CASE	NO	UNSPECIFIED	SPUTUM	PTB NOT DETECTED	NEGATIVE
1107	MALE	15 TO 24 YEARS	URBAN	UNSPECIFIED	NEW CASE	NO	UNSPECIFIED	CSF	EPTB NOT DETECTED	NEGATIVE
1108	FEMALE	55 TO 64 YEARS	RURAL	UNSPECIFIED	NEW CASE	NO	UNSPECIFIED	SPUTUM	PTB NOT DETECTED	NEGATIVE
1109	MALE	>= 65 YEARS	RURAL	UNSPECIFIED	NEW CASE	NO	UNSPECIFIED	SPUTUM	PTB NOT DETECTED	NEGATIVE
1110	FEMALE	15 TO 24 YEARS	RURAL	UNSPECIFIED	NEW CASE	NO	UNSPECIFIED	SPUTUM	PTB NOT DETECTED	NEGATIVE
1111	FEMALE	45 TO 54 YEARS	URBAN	UNSPECIFIED	NEW CASE	NO	UNSPECIFIED	SPUTUM	PTB NOT DETECTED	NEGATIVE
1112	MALE	35 TO 44 YEARS	UNSPECIFIED	UNSPECIFIED	NEW CASE	NO	UNSPECIFIED	SPUTUM	PTB DETECTED, RIF SENSITIVE	UNKNOWN
1113	MALE	25 TO 34 YEARS	RURAL	UNSPECIFIED	NEW CASE	NO	UNSPECIFIED	SPUTUM	PTB NOT DETECTED	NEGATIVE
1114	FEMALE	0 TO 14 YEARS	RURAL	UNSPECIFIED	NEW CASE	NO	UNSPECIFIED	ASCITIC FLUID	EPTB NOT DETECTED	NEGATIVE
1115	MALE	0 TO 14 YEARS	URBAN	UNSPECIFIED	NEW CASE	NO	UNSPECIFIED	GASTRIC ASPIRATES	PTB NOT DETECTED	NEGATIVE
1116	FEMALE	45 TO 54 YEARS	RURAL	UNSPECIFIED	NEW CASE	NO	UNSPECIFIED	SPUTUM	PTB NOT DETECTED	NEGATIVE
1117	MALE	0 TO 14 YEARS	URBAN	UNSPECIFIED	NEW CASE	NO	UNSPECIFIED	GASTRIC ASPIRATES	PTB NOT DETECTED	NEGATIVE
1118	MALE	>= 65 YEARS	URBAN	UNSPECIFIED	NEW CASE	NO	UNSPECIFIED	PLEURAL FLUIDS	EPTB NOT DETECTED	UNKNOWN
1119	FEMALE	0 TO 14 YEARS	RURAL	UNSPECIFIED	NEW CASE	NO	UNSPECIFIED	GASTRIC ASPIRATES	PTB NOT DETECTED	NEGATIVE
1120	FEMALE	0 TO 14 YEARS	URBAN	UNSPECIFIED	NEW CASE	NO	UNSPECIFIED	SPUTUM	PTB NOT DETECTED	UNKNOWN
1121	MALE	55 TO 64 YEARS	RURAL	UNSPECIFIED	NEW CASE	NO	UNSPECIFIED	SPUTUM	PTB NOT DETECTED	NEGATIVE
1122	MALE	15 TO 24 YEARS	RURAL	UNSPECIFIED	NEW CASE	NO	UNSPECIFIED	SPUTUM	PTB NOT DETECTED	UNKNOWN
1123	FEMALE	35 TO 44 YEARS	RURAL	HIV/AIDS	NEW CASE	NO	UNSPECIFIED	SPUTUM	PTB NOT DETECTED	POSITIVE
1124	FEMALE	15 TO 24 YEARS	URBAN	HIV/AIDS	NEW CASE	NO	UNSPECIFIED	SPUTUM	PTB NOT DETECTED	NEGATIVE
1125	MALE	25 TO 34 YEARS	URBAN	UNSPECIFIED	NEW CASE	NO	UNSPECIFIED	SPUTUM	PTB NOT DETECTED	NEGATIVE
1126	FEMALE	0 TO 14 YEARS	URBAN	UNSPECIFIED	NEW CASE	UNSPECIFIED	UNSPECIFIED	SPUTUM	PTB NOT DETECTED	UNKNOWN
1127	MALE	0 TO 14 YEARS	URBAN	UNSPECIFIED	NEW CASE	UNSPECIFIED	UNSPECIFIED	SPUTUM	PTB NOT DETECTED	NEGATIVE
1128	MALE	45 TO 54 YEARS	RURAL	UNSPECIFIED	NEW CASE	NO	UNSPECIFIED	SPUTUM	PTB NOT DETECTED	UNKNOWN
1129	MALE	35 TO 44 YEARS	RURAL	UNSPECIFIED	NEW CASE	NO	UNSPECIFIED	CSF	PTB NOT DETECTED	UNKNOWN
1130	MALE	55 TO 64 YEARS	RURAL	UNSPECIFIED	NEW CASE	NO	UNSPECIFIED	SPUTUM	PTB NOT DETECTED	UNKNOWN
1131	MALE	0 TO 14 YEARS	URBAN	UNSPECIFIED	NEW CASE	NO	UNSPECIFIED	CSF	EPTB NOT DETECTED	UNKNOWN
1132	FEMALE	35 TO 44 YEARS	RURAL	UNSPECIFIED	NEW CASE	NO	UNSPECIFIED	SPUTUM	PTB NOT DETECTED	UNKNOWN
1133	FEMALE	25 TO 34 YEARS	UNSPECIFIED	UNSPECIFIED	NEW CASE	NO	UNSPECIFIED	SPUTUM	PTB NOT DETECTED	NEGATIVE
1134	MALE	0 TO 14 YEARS	URBAN	UNSPECIFIED	NEW CASE	NO	UNSPECIFIED	GASTRIC ASPIRATES	PTB NOT DETECTED	NEGATIVE
1135	FEMALE	0 TO 14 YEARS	URBAN	UNSPECIFIED	NEW CASE	NO	UNSPECIFIED	SPUTUM	PTB NOT DETECTED	NEGATIVE
1136	MALE	25 TO 34 YEARS	RURAL	OTHER DISEASES	NEW CASE	NO	UNSPECIFIED	SPUTUM	PTB NOT DETECTED	NEGATIVE
1137	MALE	0 TO 14 YEARS	RURAL	UNSPECIFIED	NEW CASE	NO	UNSPECIFIED	SPUTUM	PTB NOT DETECTED	NEGATIVE
1138	MALE	0 TO 14 YEARS	RURAL	UNSPECIFIED	NEW CASE	NO	UNSPECIFIED	SPUTUM	PTB NOT DETECTED	NEGATIVE
1139	MALE	15 TO 24 YEARS	URBAN	UNSPECIFIED	NEW CASE	NO	UNSPECIFIED	SPUTUM	PTB NOT DETECTED	UNKNOWN
1140	FEMALE	45 TO 54 YEARS	URBAN	UNSPECIFIED	NEW CASE	NO	UNSPECIFIED	SPUTUM	PTB NOT DETECTED	NEGATIVE
1142	FEMALE	55 TO 64 YEARS	RURAL	UNSPECIFIED	NEW CASE	NO	UNSPECIFIED	SPUTUM	PTB NOT DETECTED	NEGATIVE
1143	MALE	45 TO 54 YEARS	URBAN	UNSPECIFIED	NEW CASE	NO	UNSPECIFIED	SPUTUM	PTB NOT DETECTED	NEGATIVE
1144	MALE	25 TO 34 YEARS	RURAL	UNSPECIFIED	NEW CASE	NO	UNSPECIFIED	SPUTUM	PTB NOT DETECTED	UNKNOWN
1145	FEMALE	35 TO 44 YEARS	RURAL	UNSPECIFIED	NEW CASE	NO	UNSPECIFIED	SPUTUM	PTB NOT DETECTED	UNKNOWN
1146	MALE	25 TO 34 YEARS	RURAL	UNSPECIFIED	NEW CASE	NO	UNSPECIFIED	SPUTUM	PTB NOT DETECTED	NEGATIVE
1147	MALE	25 TO 34 YEARS	UNSPECIFIED	UNSPECIFIED	NEW CASE	UNSPECIFIED	UNSPECIFIED	SPUTUM	PTB NOT DETECTED	NEGATIVE
1148	FEMALE	25 TO 34 YEARS	UNSPECIFIED	UNSPECIFIED	NEW CASE	NO	UNSPECIFIED	SPUTUM	PTB DETECTED, RIF SENSITIVE	UNKNOWN
1149	MALE	25 TO 34 YEARS	UNSPECIFIED	UNSPECIFIED	NEW CASE	UNSPECIFIED	UNSPECIFIED	SPUTUM	PTB NOT DETECTED	NEGATIVE
1150	FEMALE	25 TO 34 YEARS	RURAL	UNSPECIFIED	NEW CASE	NO	UNSPECIFIED	SPUTUM	PTB DETECTED, RIF SENSITIVE	UNKNOWN
1151	FEMALE	0 TO 14 YEARS	RURAL	UNSPECIFIED	NEW CASE	NO	UNSPECIFIED	PUSS	EPTB NOT DETECTED	UNKNOWN
1152	FEMALE	45 TO 54 YEARS	URBAN	UNSPECIFIED	NEW CASE	NO	UNSPECIFIED	GASTRIC ASPIRATES	PTB NOT DETECTED	UNKNOWN
1153	MALE	15 TO 24 YEARS	URBAN	UNSPECIFIED	NEW CASE	NO	UNSPECIFIED	SPUTUM	PTB NOT DETECTED	NEGATIVE
1154	FEMALE	35 TO 44 YEARS	URBAN	UNSPECIFIED	NEW CASE	NO	UNSPECIFIED	SPUTUM	PTB NOT DETECTED	NEGATIVE
1155	MALE	>= 65 YEARS	URBAN	UNSPECIFIED	NEW CASE	NO	UNSPECIFIED	SPUTUM	PTB NOT DETECTED	NEGATIVE
1156	MALE	0 TO 14 YEARS	URBAN	UNSPECIFIED	NEW CASE	NO	UNSPECIFIED	PLEURAL FLUIDS	EPTB NOT DETECTED	NEGATIVE
1157	FEMALE	35 TO 44 YEARS	URBAN	UNSPECIFIED	READMISSION FOLLOWING DROPOUT	NO	UNSPECIFIED	SPUTUM	PTB DETECTED, RIF SENSITIVE	NEGATIVE
1158	FEMALE	25 TO 34 YEARS	URBAN	UNSPECIFIED	NEW CASE	NO	UNSPECIFIED	SPUTUM	PTB NOT DETECTED	UNKNOWN
1159	MALE	45 TO 54 YEARS	URBAN	UNSPECIFIED	NEW CASE	NO	UNSPECIFIED	SPUTUM	PTB NOT DETECTED	UNKNOWN
1160	UNSPECIFIED	25 TO 34 YEARS	URBAN	HIV/AIDS	NEW CASE	NO	UNSPECIFIED	CSF	EPTB NOT DETECTED	POSITIVE
1161	MALE	0 TO 14 YEARS	URBAN	UNSPECIFIED	NEW CASE	NO	UNSPECIFIED	GASTRIC ASPIRATES	PTB NOT DETECTED	NEGATIVE
1162	FEMALE	15 TO 24 YEARS	URBAN	UNSPECIFIED	NEW CASE	NO	UNSPECIFIED	SPUTUM	PTB NOT DETECTED	UNKNOWN
1163	MALE	0 TO 14 YEARS	URBAN	UNSPECIFIED	NEW CASE	NO	UNSPECIFIED	GASTRIC ASPIRATES	PTB NOT DETECTED	UNKNOWN
1164	MALE	0 TO 14 YEARS	URBAN	UNSPECIFIED	NEW CASE	NO	UNSPECIFIED	GASTRIC ASPIRATES	PTB NOT DETECTED	UNKNOWN
1165	FEMALE	45 TO 54 YEARS	URBAN	UNSPECIFIED	NEW CASE	NO	UNSPECIFIED	SPUTUM	PTB DETECTED, RIF SENSITIVE	UNKNOWN
1166	FEMALE	>= 65 YEARS	URBAN	UNSPECIFIED	NEW CASE	NO	UNSPECIFIED	SPUTUM	PTB NOT DETECTED	UNKNOWN
1167	FEMALE	35 TO 44 YEARS	URBAN	UNSPECIFIED	NEW CASE	NO	UNSPECIFIED	SPUTUM	PTB NOT DETECTED	UNKNOWN
1168	FEMALE	15 TO 24 YEARS	URBAN	UNSPECIFIED	NEW CASE	NO	UNSPECIFIED	SPUTUM	PTB DETECTED, RIF SENSITIVE	UNKNOWN
1169	FEMALE	35 TO 44 YEARS	URBAN	HIV/AIDS	NEW CASE	NO	UNSPECIFIED	SPUTUM	PTB DETECTED, RIF SENSITIVE	POSITIVE
1170	FEMALE	15 TO 24 YEARS	URBAN	HIV/AIDS	NEW CASE	NO	UNSPECIFIED	SPUTUM	PTB DETECTED, RIF SENSITIVE	POSITIVE
1171	MALE	15 TO 24 YEARS	URBAN	UNSPECIFIED	NEW CASE	NO	UNSPECIFIED	SPUTUM	PTB NOT DETECTED	UNKNOWN
1172	MALE	15 TO 24 YEARS	URBAN	UNSPECIFIED	NEW CASE	NO	UNSPECIFIED	SPUTUM	PTB NOT DETECTED	UNKNOWN
1173	FEMALE	45 TO 54 YEARS	RURAL	UNSPECIFIED	NEW CASE	NO	UNSPECIFIED	SPUTUM	PTB DETECTED, RIF SENSITIVE	UNKNOWN
1174	MALE	15 TO 24 YEARS	URBAN	UNSPECIFIED	NEW CASE	NO	UNSPECIFIED	SPUTUM	PTB NOT DETECTED	UNKNOWN
1175	FEMALE	35 TO 44 YEARS	RURAL	UNSPECIFIED	NEW CASE	NO	UNSPECIFIED	SPUTUM	PTB NOT DETECTED	UNKNOWN
1176	FEMALE	>= 65 YEARS	URBAN	UNSPECIFIED	NEW CASE	NO	UNSPECIFIED	SPUTUM	PTB NOT DETECTED	UNSPECIFIED
1177	MALE	35 TO 44 YEARS	URBAN	UNSPECIFIED	NEW CASE	UNSPECIFIED	UNSPECIFIED	SPUTUM	PTB NOT DETECTED	UNKNOWN
1178	MALE	0 TO 14 YEARS	URBAN	UNSPECIFIED	NEW CASE	NO	UNSPECIFIED	GASTRIC ASPIRATES	PTB NOT DETECTED	NEGATIVE
1179	FEMALE	45 TO 54 YEARS	RURAL	UNSPECIFIED	NEW CASE	NO	UNSPECIFIED	SPUTUM	PTB NOT DETECTED	NEGATIVE
1180	FEMALE	15 TO 24 YEARS	URBAN	UNSPECIFIED	NEW CASE	NO	UNSPECIFIED	SPUTUM	PTB NOT DETECTED	NEGATIVE
1181	MALE	0 TO 14 YEARS	URBAN	UNSPECIFIED	NEW CASE	NO	UNSPECIFIED	SPUTUM	PTB NOT DETECTED	NEGATIVE
1182	MALE	0 TO 14 YEARS	URBAN	UNSPECIFIED	NEW CASE	NO	UNSPECIFIED	SPUTUM	PTB NOT DETECTED	NEGATIVE
1183	MALE	25 TO 34 YEARS	URBAN	UNSPECIFIED	NEW CASE	NO	UNSPECIFIED	SPUTUM	PTB NOT DETECTED	NEGATIVE
1184	MALE	25 TO 34 YEARS	URBAN	UNSPECIFIED	NEW CASE	NO	UNSPECIFIED	SPUTUM	PTB NOT DETECTED	NEGATIVE
1185	MALE	25 TO 34 YEARS	RURAL	UNSPECIFIED	NEW CASE	NO	UNSPECIFIED	SPUTUM	PTB NOT DETECTED	UNKNOWN
1186	MALE	>= 65 YEARS	URBAN	UNSPECIFIED	NEW CASE	NO	UNSPECIFIED	SPUTUM	PTB NOT DETECTED	NEGATIVE
1187	FEMALE	55 TO 64 YEARS	RURAL	UNSPECIFIED	NEW CASE	NO	UNSPECIFIED	SPUTUM	PTB NOT DETECTED	UNKNOWN
1188	MALE	25 TO 34 YEARS	URBAN	UNSPECIFIED	NEW CASE	NO	NOT DONE	SPUTUM	PTB NOT DETECTED	UNKNOWN
1189	MALE	>= 65 YEARS	URBAN	UNSPECIFIED	NEW CASE	NO	UNSPECIFIED	SPUTUM	PTB NOT DETECTED	NEGATIVE
1190	FEMALE	0 TO 14 YEARS	URBAN	UNSPECIFIED	NEW CASE	NO	UNSPECIFIED	GASTRIC ASPIRATES	PTB NOT DETECTED	NEGATIVE
1191	FEMALE	35 TO 44 YEARS	RURAL	UNSPECIFIED	NEW CASE	NO	UNSPECIFIED	CSF	EPTB NOT DETECTED	NEGATIVE
1192	MALE	0 TO 14 YEARS	RURAL	UNSPECIFIED	NEW CASE	NO	UNSPECIFIED	SPUTUM	PTB NOT DETECTED	NEGATIVE
1193	MALE	35 TO 44 YEARS	URBAN	UNSPECIFIED	NEW CASE	NO	UNSPECIFIED	SPUTUM	PTB NOT DETECTED	NEGATIVE
1194	FEMALE	25 TO 34 YEARS	URBAN	UNSPECIFIED	NEW CASE	NO	UNSPECIFIED	SPUTUM	PTB NOT DETECTED	NEGATIVE
1195	MALE	>= 65 YEARS	URBAN	UNSPECIFIED	NEW CASE	NO	UNSPECIFIED	SPUTUM	PTB NOT DETECTED	NEGATIVE
1196	MALE	15 TO 24 YEARS	URBAN	UNSPECIFIED	NEW CASE	NO	UNSPECIFIED	SPUTUM	PTB NOT DETECTED	NEGATIVE
1197	MALE	0 TO 14 YEARS	URBAN	UNSPECIFIED	NEW CASE	NO	UNSPECIFIED	SPUTUM	PTB NOT DETECTED	NEGATIVE
1198	FEMALE	35 TO 44 YEARS	URBAN	UNSPECIFIED	NEW CASE	NO	UNSPECIFIED	SPUTUM	PTB NOT DETECTED	NEGATIVE
1199	FEMALE	25 TO 34 YEARS	URBAN	UNSPECIFIED	NEW CASE	NO	UNSPECIFIED	SPUTUM	PTB NOT DETECTED	NEGATIVE
1200	MALE	15 TO 24 YEARS	UNSPECIFIED	UNSPECIFIED	NEW CASE	NO	UNSPECIFIED	SPUTUM	PTB NOT DETECTED	NEGATIVE
1201	MALE	35 TO 44 YEARS	URBAN	UNSPECIFIED	NEW CASE	NO	UNSPECIFIED	SPUTUM	PTB NOT DETECTED	NEGATIVE
1202	FEMALE	35 TO 44 YEARS	URBAN	UNSPECIFIED	NEW CASE	NO	UNSPECIFIED	SPUTUM	PTB NOT DETECTED	NEGATIVE
1203	FEMALE	0 TO 14 YEARS	URBAN	UNSPECIFIED	NEW CASE	NO	UNSPECIFIED	SPUTUM	PTB NOT DETECTED	UNKNOWN
1204	MALE	35 TO 44 YEARS	RURAL	UNSPECIFIED	NEW CASE	NO	UNSPECIFIED	SPUTUM	PTB NOT DETECTED	UNKNOWN
1205	FEMALE	15 TO 24 YEARS	URBAN	UNSPECIFIED	NEW CASE	NO	UNSPECIFIED	SPUTUM	PTB NOT DETECTED	UNKNOWN
1206	FEMALE	35 TO 44 YEARS	RURAL	UNSPECIFIED	NEW CASE	NO	UNSPECIFIED	SPUTUM	PTB NOT DETECTED	UNKNOWN
1207	FEMALE	0 TO 14 YEARS	RURAL	UNSPECIFIED	NEW CASE	NO	UNSPECIFIED	SPUTUM	PTB NOT DETECTED	UNKNOWN
1208	MALE	0 TO 14 YEARS	URBAN	UNSPECIFIED	NEW CASE	NO	UNSPECIFIED	GASTRIC ASPIRATES	PTB NOT DETECTED	UNKNOWN
1209	FEMALE	0 TO 14 YEARS	RURAL	UNSPECIFIED	NEW CASE	YES	UNSPECIFIED	GASTRIC ASPIRATES	PTB NOT DETECTED	NEGATIVE
1210	FEMALE	25 TO 34 YEARS	URBAN	UNSPECIFIED	NEW CASE	NO	UNSPECIFIED	SPUTUM	PTB NOT DETECTED	UNKNOWN
1211	FEMALE	45 TO 54 YEARS	RURAL	UNSPECIFIED	NEW CASE	NO	UNSPECIFIED	SPUTUM	PTB NOT DETECTED	UNKNOWN
1212	MALE	0 TO 14 YEARS	RURAL	UNSPECIFIED	NEW CASE	NO	UNSPECIFIED	GASTRIC ASPIRATES	PTB NOT DETECTED	UNKNOWN
1213	MALE	0 TO 14 YEARS	RURAL	UNSPECIFIED	NEW CASE	NO	UNSPECIFIED	SPUTUM	PTB NOT DETECTED	UNKNOWN
1214	MALE	45 TO 54 YEARS	RURAL	UNSPECIFIED	NEW CASE	NO	UNSPECIFIED	SPUTUM	PTB DETECTED, RIF SENSITIVE	UNKNOWN
1215	FEMALE	15 TO 24 YEARS	URBAN	UNSPECIFIED	NEW CASE	NO	UNSPECIFIED	SPUTUM	PTB NOT DETECTED	UNKNOWN
1216	MALE	35 TO 44 YEARS	URBAN	UNSPECIFIED	NEW CASE	NO	UNSPECIFIED	SPUTUM	PTB NOT DETECTED	UNKNOWN
1217	FEMALE	0 TO 14 YEARS	RURAL	UNSPECIFIED	NEW CASE	NO	UNSPECIFIED	SPUTUM	PTB NOT DETECTED	UNKNOWN
1218	FEMALE	35 TO 44 YEARS	URBAN	UNSPECIFIED	NEW CASE	NO	UNSPECIFIED	PLEURAL FLUIDS	EPTB NOT DETECTED	UNKNOWN
1219	FEMALE	0 TO 14 YEARS	URBAN	UNSPECIFIED	NEW CASE	NO	UNSPECIFIED	SPUTUM	PTB NOT DETECTED	UNKNOWN
1220	FEMALE	0 TO 14 YEARS	URBAN	UNSPECIFIED	NEW CASE	NO	UNSPECIFIED	SPUTUM	PTB NOT DETECTED	UNKNOWN
1221	MALE	0 TO 14 YEARS	URBAN	UNSPECIFIED	NEW CASE	NO	UNSPECIFIED	SPUTUM	PTB NOT DETECTED	UNKNOWN
1222	MALE	0 TO 14 YEARS	URBAN	UNSPECIFIED	NEW CASE	NO	UNSPECIFIED	GASTRIC ASPIRATES	PTB DETECTED, RIF SENSITIVE	UNKNOWN
1223	MALE	0 TO 14 YEARS	URBAN	UNSPECIFIED	NEW CASE	NO	UNSPECIFIED	GASTRIC ASPIRATES	PTB NOT DETECTED	UNKNOWN
1224	FEMALE	15 TO 24 YEARS	URBAN	UNSPECIFIED	NEW CASE	NO	UNSPECIFIED	SPUTUM	PTB NOT DETECTED	UNKNOWN
1225	FEMALE	35 TO 44 YEARS	URBAN	UNSPECIFIED	NEW CASE	NO	UNSPECIFIED	SPUTUM	PTB NOT DETECTED	UNKNOWN
1226	FEMALE	25 TO 34 YEARS	URBAN	UNSPECIFIED	NEW CASE	NO	UNSPECIFIED	SPUTUM	PTB NOT DETECTED	UNKNOWN
1227	FEMALE	25 TO 34 YEARS	RURAL	UNSPECIFIED	NEW CASE	NO	UNSPECIFIED	SPUTUM	PTB NOT DETECTED	UNKNOWN
1228	MALE	0 TO 14 YEARS	URBAN	UNSPECIFIED	NEW CASE	NO	UNSPECIFIED	SPUTUM	PTB NOT DETECTED	UNKNOWN
1229	FEMALE	0 TO 14 YEARS	URBAN	UNSPECIFIED	NEW CASE	NO	UNSPECIFIED	GASTRIC ASPIRATES	PTB NOT DETECTED	UNKNOWN
1230	MALE	>= 65 YEARS	URBAN	UNSPECIFIED	NEW CASE	NO	UNSPECIFIED	SPUTUM	PTB NOT DETECTED	UNKNOWN
1231	FEMALE	25 TO 34 YEARS	URBAN	UNSPECIFIED	NEW CASE	NO	UNSPECIFIED	SPUTUM	PTB NOT DETECTED	UNKNOWN
1232	MALE	15 TO 24 YEARS	RURAL	UNSPECIFIED	NEW CASE	NO	UNSPECIFIED	SPUTUM	PTB NOT DETECTED	UNKNOWN
1233	MALE	25 TO 34 YEARS	URBAN	UNSPECIFIED	NEW CASE	NO	UNSPECIFIED	SPUTUM	PTB NOT DETECTED	UNKNOWN
1234	FEMALE	45 TO 54 YEARS	URBAN	UNSPECIFIED	NEW CASE	NO	UNSPECIFIED	SPUTUM	PTB NOT DETECTED	UNKNOWN
1235	MALE	25 TO 34 YEARS	RURAL	UNSPECIFIED	NEW CASE	NO	UNSPECIFIED	LYMPH NODE	EPTB DETEECTED, RIF SENSITIVE	NEGATIVE
1236	MALE	0 TO 14 YEARS	URBAN	UNSPECIFIED	NEW CASE	NO	UNSPECIFIED	GASTRIC ASPIRATES	PTB NOT DETECTED	NEGATIVE
1237	FEMALE	35 TO 44 YEARS	URBAN	UNSPECIFIED	NEW CASE	NO	UNSPECIFIED	PERITONEAL FLUID	EPTB NOT DETECTED	NEGATIVE
1238	FEMALE	15 TO 24 YEARS	URBAN	HIV/AIDS	NEW CASE	NO	NOT DONE	SPUTUM	PTB DETECTED, RIF SENSITIVE	POSITIVE
1239	MALE	0 TO 14 YEARS	RURAL	UNSPECIFIED	NEW CASE	NO	UNSPECIFIED	GASTRIC ASPIRATES	PTB NOT DETECTED	NEGATIVE
1240	MALE	0 TO 14 YEARS	URBAN	UNSPECIFIED	NEW CASE	NO	UNSPECIFIED	GASTRIC ASPIRATES	PTB NOT DETECTED	NEGATIVE
1241	MALE	25 TO 34 YEARS	RURAL	UNSPECIFIED	NEW CASE	NO	UNSPECIFIED	GASTRIC ASPIRATES	PTB NOT DETECTED	NEGATIVE
1242	MALE	45 TO 54 YEARS	RURAL	UNSPECIFIED	NEW CASE	NO	UNSPECIFIED	GASTRIC ASPIRATES	EPTB NOT DETECTED	UNKNOWN
1243	FEMALE	45 TO 54 YEARS	URBAN	UNSPECIFIED	NEW CASE	NO	UNSPECIFIED	SPUTUM	PTB NOT DETECTED	UNKNOWN
1244	MALE	0 TO 14 YEARS	RURAL	UNSPECIFIED	NEW CASE	NO	UNSPECIFIED	SPUTUM	PTB NOT DETECTED	UNKNOWN
1245	MALE	0 TO 14 YEARS	RURAL	UNSPECIFIED	NEW CASE	NO	UNSPECIFIED	SPUTUM	PTB NOT DETECTED	NEGATIVE
1246	MALE	0 TO 14 YEARS	RURAL	UNSPECIFIED	NEW CASE	NO	UNSPECIFIED	GASTRIC ASPIRATES	PTB NOT DETECTED	NEGATIVE
1247	MALE	55 TO 64 YEARS	RURAL	UNSPECIFIED	NEW CASE	NO	UNSPECIFIED	SPUTUM	PTB NOT DETECTED	NEGATIVE
1248	MALE	25 TO 34 YEARS	RURAL	UNSPECIFIED	NEW CASE	NO	UNSPECIFIED	SPUTUM	PTB NOT DETECTED	NEGATIVE
1249	FEMALE	15 TO 24 YEARS	URBAN	UNSPECIFIED	NEW CASE	NO	UNSPECIFIED	SPUTUM	PTB NOT DETECTED	UNKNOWN
1250	MALE	25 TO 34 YEARS	RURAL	UNSPECIFIED	NEW CASE	NO	UNSPECIFIED	SPUTUM	PTB NOT DETECTED	UNKNOWN
1251	FEMALE	25 TO 34 YEARS	URBAN	UNSPECIFIED	NEW CASE	NO	UNSPECIFIED	SPUTUM	PTB NOT DETECTED	NEGATIVE
1252	MALE	45 TO 54 YEARS	URBAN	UNSPECIFIED	NEW CASE	NO	UNSPECIFIED	SPUTUM	PTB NOT DETECTED	NEGATIVE
1253	FEMALE	0 TO 14 YEARS	RURAL	UNSPECIFIED	NEW CASE	NO	UNSPECIFIED	GASTRIC ASPIRATES	PTB NOT DETECTED	NEGATIVE
1254	FEMALE	55 TO 64 YEARS	RURAL	UNSPECIFIED	NEW CASE	NO	UNSPECIFIED	SPUTUM	PTB DETECTED, RIF SENSITIVE	UNKNOWN
1255	MALE	0 TO 14 YEARS	URBAN	UNSPECIFIED	NEW CASE	NO	UNSPECIFIED	GASTRIC ASPIRATES	PTB NOT DETECTED	NEGATIVE
1256	MALE	0 TO 14 YEARS	RURAL	UNSPECIFIED	NEW CASE	NO	UNSPECIFIED	GASTRIC ASPIRATES	PTB NOT DETECTED	UNKNOWN
1257	MALE	0 TO 14 YEARS	RURAL	UNSPECIFIED	UNSPECIFIED	NO	UNSPECIFIED	GASTRIC ASPIRATES	PTB NOT DETECTED	NEGATIVE
1258	FEMALE	35 TO 44 YEARS	URBAN	HIV/AIDS	NEW CASE	NO	UNSPECIFIED	SPUTUM	PTB NOT DETECTED	POSITIVE
1259	MALE	0 TO 14 YEARS	URBAN	UNSPECIFIED	NEW CASE	NO	UNSPECIFIED	CSF	EPTB NOT DETECTED	NEGATIVE
1260	MALE	25 TO 34 YEARS	RURAL	UNSPECIFIED	NEW CASE	NO	UNSPECIFIED	SPUTUM	PTB NOT DETECTED	NEGATIVE
1261	MALE	25 TO 34 YEARS	URBAN	UNSPECIFIED	NEW CASE	NO	UNSPECIFIED	SPUTUM	PTB NOT DETECTED	UNKNOWN
1262	MALE	35 TO 44 YEARS	RURAL	UNSPECIFIED	NEW CASE	NO	UNSPECIFIED	SPUTUM	PTB NOT DETECTED	UNKNOWN
1263	MALE	>= 65 YEARS	URBAN	UNSPECIFIED	NEW CASE	NO	UNSPECIFIED	SPUTUM	PTB NOT DETECTED	UNKNOWN
1264	MALE	45 TO 54 YEARS	URBAN	UNSPECIFIED	NEW CASE	NO	UNSPECIFIED	SPUTUM	PTB NOT DETECTED	UNKNOWN
1265	MALE	0 TO 14 YEARS	RURAL	UNSPECIFIED	NEW CASE	NO	UNSPECIFIED	GASTRIC ASPIRATES	PTB NOT DETECTED	UNKNOWN
1266	MALE	0 TO 14 YEARS	URBAN	UNSPECIFIED	NEW CASE	NO	UNSPECIFIED	CSF	EPTB NOT DETECTED	UNKNOWN
1267	FEMALE	0 TO 14 YEARS	URBAN	UNSPECIFIED	NEW CASE	NO	UNSPECIFIED	SPUTUM	PTB NOT DETECTED	UNKNOWN
1268	MALE	45 TO 54 YEARS	RURAL	UNSPECIFIED	NEW CASE	NO	UNSPECIFIED	SPUTUM	PTB NOT DETECTED	UNKNOWN
1269	FEMALE	55 TO 64 YEARS	RURAL	UNSPECIFIED	NEW CASE	NO	UNSPECIFIED	SPUTUM	PTB NOT DETECTED	UNKNOWN
1270	MALE	0 TO 14 YEARS	RURAL	UNSPECIFIED	NEW CASE	NO	UNSPECIFIED	SPUTUM	PTB NOT DETECTED	UNKNOWN
1271	FEMALE	55 TO 64 YEARS	RURAL	UNSPECIFIED	NEW CASE	NO	UNSPECIFIED	SPUTUM	PTB NOT DETECTED	UNKNOWN
1272	MALE	15 TO 24 YEARS	RURAL	UNSPECIFIED	NEW CASE	NO	UNSPECIFIED	SPUTUM	PTB NOT DETECTED	UNKNOWN
1273	MALE	0 TO 14 YEARS	RURAL	UNSPECIFIED	NEW CASE	NO	UNSPECIFIED	GASTRIC ASPIRATES	PTB NOT DETECTED	UNKNOWN
1274	MALE	15 TO 24 YEARS	RURAL	UNSPECIFIED	NEW CASE	NO	UNSPECIFIED	PERITONEAL FLUID	EPTB NOT DETECTED	UNKNOWN
1275	FEMALE	35 TO 44 YEARS	RURAL	UNSPECIFIED	NEW CASE	NO	UNSPECIFIED	SPUTUM	PTB NOT DETECTED	UNKNOWN
1276	MALE	15 TO 24 YEARS	RURAL	UNSPECIFIED	RELAPSE	NO	UNSPECIFIED	SPUTUM	PTB NOT DETECTED	UNKNOWN
1277	FEMALE	15 TO 24 YEARS	UNSPECIFIED	UNSPECIFIED	NEW CASE	NO	UNSPECIFIED	SPUTUM	PTB DETECTED, RIF SENSITIVE	UNKNOWN
1278	MALE	>= 65 YEARS	URBAN	UNSPECIFIED	NEW CASE	NO	UNSPECIFIED	SPUTUM	PTB NOT DETECTED	UNKNOWN
1279	FEMALE	35 TO 44 YEARS	RURAL	UNSPECIFIED	NEW CASE	NO	UNSPECIFIED	SPUTUM	PTB NOT DETECTED	UNKNOWN
1280	MALE	15 TO 24 YEARS	RURAL	UNSPECIFIED	NEW CASE	NO	UNSPECIFIED	SPUTUM	PTB NOT DETECTED	UNKNOWN
1281	MALE	45 TO 54 YEARS	RURAL	UNSPECIFIED	NEW CASE	NO	UNSPECIFIED	SPUTUM	PTB NOT DETECTED	UNKNOWN
1282	MALE	25 TO 34 YEARS	RURAL	UNSPECIFIED	NEW CASE	NO	UNSPECIFIED	SPUTUM	PTB NOT DETECTED	UNKNOWN
1283	FEMALE	25 TO 34 YEARS	RURAL	HIV/AIDS	UNSPECIFIED	NO	UNSPECIFIED	SPUTUM	PTB NOT DETECTED	POSITIVE
1284	MALE	55 TO 64 YEARS	RURAL	UNSPECIFIED	NEW CASE	NO	UNSPECIFIED	SPUTUM	PTB NOT DETECTED	UNKNOWN
1285	FEMALE	35 TO 44 YEARS	URBAN	UNSPECIFIED	NEW CASE	NO	UNSPECIFIED	SPUTUM	PTB NOT DETECTED	UNKNOWN
1286	FEMALE	0 TO 14 YEARS	RURAL	UNSPECIFIED	NEW CASE	NO	UNSPECIFIED	SPUTUM	PTB NOT DETECTED	UNKNOWN
1287	MALE	0 TO 14 YEARS	URBAN	UNSPECIFIED	NEW CASE	YES	UNSPECIFIED	SPUTUM	PTB NOT DETECTED	UNKNOWN
1288	FEMALE	0 TO 14 YEARS	RURAL	UNSPECIFIED	NEW CASE	NO	UNSPECIFIED	SPUTUM	PTB NOT DETECTED	UNKNOWN
1289	FEMALE	55 TO 64 YEARS	RURAL	UNSPECIFIED	NEW CASE	UNSPECIFIED	UNSPECIFIED	SPUTUM	PTB DETECTED, RIF SENSITIVE	NEGATIVE
1290	FEMALE	25 TO 34 YEARS	RURAL	OTHER DISEASES	NEW CASE	NO	UNSPECIFIED	GASTRIC ASPIRATES	PTB NOT DETECTED	UNKNOWN
1291	FEMALE	0 TO 14 YEARS	RURAL	UNSPECIFIED	NEW CASE	NO	UNSPECIFIED	GASTRIC ASPIRATES	PTB NOT DETECTED	UNKNOWN
1292	FEMALE	45 TO 54 YEARS	RURAL	UNSPECIFIED	NEW CASE	NO	UNSPECIFIED	SPUTUM	PTB NOT DETECTED	UNKNOWN
1293	MALE	15 TO 24 YEARS	RURAL	UNSPECIFIED	NEW CASE	NO	UNSPECIFIED	SPUTUM	PTB NOT DETECTED	UNKNOWN
1294	FEMALE	45 TO 54 YEARS	RURAL	UNSPECIFIED	NEW CASE	NO	UNSPECIFIED	SPUTUM	PTB NOT DETECTED	UNKNOWN
1295	FEMALE	15 TO 24 YEARS	UNSPECIFIED	OTHER DISEASES	RELAPSE	NO	UNSPECIFIED	SPUTUM	PTB NOT DETECTED	UNKNOWN
1296	MALE	0 TO 14 YEARS	RURAL	UNSPECIFIED	NEW CASE	NO	UNSPECIFIED	GASTRIC ASPIRATES	PTB NOT DETECTED	UNKNOWN
1297	MALE	35 TO 44 YEARS	RURAL	UNSPECIFIED	NEW CASE	NO	UNSPECIFIED	PLEURAL FLUIDS	EPTB NOT DETECTED	UNKNOWN
1298	FEMALE	0 TO 14 YEARS	UNSPECIFIED	UNSPECIFIED	NEW CASE	NO	UNSPECIFIED	SPUTUM	PTB NOT DETECTED	UNKNOWN
1299	FEMALE	25 TO 34 YEARS	RURAL	UNSPECIFIED	NEW CASE	NO	UNSPECIFIED	SPUTUM	PTB NOT DETECTED	NEGATIVE
1300	FEMALE	>= 65 YEARS	RURAL	UNSPECIFIED	NEW CASE	NO	UNSPECIFIED	SPUTUM	PTB DETECTED, RIF SENSITIVE	UNKNOWN
1301	MALE	15 TO 24 YEARS	RURAL	UNSPECIFIED	NEW CASE	NO	UNSPECIFIED	SPUTUM	PTB NOT DETECTED	NEGATIVE
1302	MALE	45 TO 54 YEARS	URBAN	UNSPECIFIED	NEW CASE	NO	UNSPECIFIED	SPUTUM	PTB NOT DETECTED	UNKNOWN
1303	MALE	25 TO 34 YEARS	RURAL	UNSPECIFIED	NEW CASE	NO	UNSPECIFIED	SPUTUM	PTB NOT DETECTED	UNKNOWN
1304	MALE	0 TO 14 YEARS	RURAL	UNSPECIFIED	NEW CASE	NO	UNSPECIFIED	PLEURAL FLUIDS	PTB NOT DETECTED	UNKNOWN
1305	MALE	>= 65 YEARS	RURAL	UNSPECIFIED	NEW CASE	NO	UNSPECIFIED	SPUTUM	PTB NOT DETECTED	UNKNOWN
1306	FEMALE	35 TO 44 YEARS	RURAL	UNSPECIFIED	NEW CASE	NO	UNSPECIFIED	SPUTUM	PTB NOT DETECTED	UNKNOWN
1307	FEMALE	35 TO 44 YEARS	UNSPECIFIED	UNSPECIFIED	NEW CASE	UNSPECIFIED	UNSPECIFIED	SPUTUM	PTB NOT DETECTED	NEGATIVE
1308	MALE	0 TO 14 YEARS	UNSPECIFIED	UNSPECIFIED	NEW CASE	NO	UNSPECIFIED	SPUTUM	PTB NOT DETECTED	UNKNOWN
1309	FEMALE	15 TO 24 YEARS	UNSPECIFIED	UNSPECIFIED	NEW CASE	NO	UNSPECIFIED	PUSS	EPTB DETECTED, RIF RESISTANT	UNKNOWN
1310	FEMALE	25 TO 34 YEARS	RURAL	UNSPECIFIED	NEW CASE	NO	UNSPECIFIED	SPUTUM	PTB NOT DETECTED	UNKNOWN
1311	MALE	25 TO 34 YEARS	RURAL	UNSPECIFIED	NEW CASE	NO	UNSPECIFIED	SPUTUM	PTB DETECTED, RIF SENSITIVE	UNKNOWN
1312	FEMALE	45 TO 54 YEARS	RURAL	UNSPECIFIED	NEW CASE	NO	UNSPECIFIED	SPUTUM	PTB NOT DETECTED	UNKNOWN
1313	MALE	25 TO 34 YEARS	URBAN	UNSPECIFIED	NEW CASE	NO	UNSPECIFIED	SPUTUM	PTB NOT DETECTED	UNKNOWN
1314	MALE	25 TO 34 YEARS	RURAL	UNSPECIFIED	NEW CASE	NO	UNSPECIFIED	SPUTUM	PTB NOT DETECTED	UNKNOWN
1315	MALE	0 TO 14 YEARS	URBAN	UNSPECIFIED	NEW CASE	NO	UNSPECIFIED	SPUTUM	PTB NOT DETECTED	UNKNOWN
1316	FEMALE	55 TO 64 YEARS	RURAL	UNSPECIFIED	NEW CASE	NO	UNSPECIFIED	SPUTUM	PTB NOT DETECTED	UNKNOWN
1317	FEMALE	25 TO 34 YEARS	URBAN	UNSPECIFIED	UNSPECIFIED	NO	UNSPECIFIED	SPUTUM	PTB NOT DETECTED	UNKNOWN
1318	FEMALE	35 TO 44 YEARS	RURAL	UNSPECIFIED	NEW CASE	NO	UNSPECIFIED	SPUTUM	PTB NOT DETECTED	UNKNOWN
1319	MALE	55 TO 64 YEARS	URBAN	UNSPECIFIED	NEW CASE	NO	UNSPECIFIED	SPUTUM	PTB NOT DETECTED	NEGATIVE
1320	FEMALE	0 TO 14 YEARS	RURAL	UNSPECIFIED	NEW CASE	NO	UNSPECIFIED	SPUTUM	PTB NOT DETECTED	NEGATIVE
1321	MALE	0 TO 14 YEARS	RURAL	UNSPECIFIED	NEW CASE	NO	NOT DONE	PLEURAL FLUIDS	PTB NOT DETECTED	UNKNOWN
1322	FEMALE	25 TO 34 YEARS	RURAL	UNSPECIFIED	NEW CASE	NO	UNSPECIFIED	SPUTUM	PTB NOT DETECTED	UNKNOWN
1323	FEMALE	35 TO 44 YEARS	RURAL	UNSPECIFIED	NEW CASE	NO	UNSPECIFIED	SPUTUM	PTB NOT DETECTED	UNKNOWN
1324	FEMALE	55 TO 64 YEARS	UNSPECIFIED	UNSPECIFIED	NEW CASE	NO	UNSPECIFIED	SPUTUM	PTB NOT DETECTED	UNKNOWN
1325	FEMALE	35 TO 44 YEARS	UNSPECIFIED	HIV/AIDS	NEW CASE	NO	UNSPECIFIED	SPUTUM	PTB NOT DETECTED	POSITIVE
1326	MALE	55 TO 64 YEARS	RURAL	UNSPECIFIED	NEW CASE	NO	UNSPECIFIED	SPUTUM	PTB NOT DETECTED	UNKNOWN
1327	FEMALE	35 TO 44 YEARS	URBAN	UNSPECIFIED	NEW CASE	NO	UNSPECIFIED	SPUTUM	PTB NOT DETECTED	UNKNOWN
1328	MALE	0 TO 14 YEARS	RURAL	UNSPECIFIED	NEW CASE	NO	UNSPECIFIED	SPUTUM	PTB NOT DETECTED	UNKNOWN
1329	MALE	15 TO 24 YEARS	URBAN	UNSPECIFIED	NEW CASE	NO	UNSPECIFIED	SPUTUM	PTB NOT DETECTED	UNKNOWN
1330	MALE	>= 65 YEARS	RURAL	UNSPECIFIED	NEW CASE	NO	UNSPECIFIED	SPUTUM	PTB NOT DETECTED	UNKNOWN
1331	FEMALE	35 TO 44 YEARS	RURAL	HIV/AIDS	NEW CASE	NO	UNSPECIFIED	SPUTUM	PTB NOT DETECTED	POSITIVE
1332	MALE	35 TO 44 YEARS	UNSPECIFIED	UNSPECIFIED	NEW CASE	NO	UNSPECIFIED	SPUTUM	PTB NOT DETECTED	UNKNOWN
1333	MALE	15 TO 24 YEARS	UNSPECIFIED	UNSPECIFIED	NEW CASE	NO	UNSPECIFIED	SPUTUM	PTB NOT DETECTED	UNKNOWN
1334	MALE	15 TO 24 YEARS	RURAL	UNSPECIFIED	NEW CASE	NO	UNSPECIFIED	SPUTUM	PTB NOT DETECTED	UNKNOWN
1335	MALE	15 TO 24 YEARS	RURAL	UNSPECIFIED	NEW CASE	NO	UNSPECIFIED	SPUTUM	PTB NOT DETECTED	UNKNOWN
1336	MALE	15 TO 24 YEARS	URBAN	UNSPECIFIED	NEW CASE	NO	UNSPECIFIED	SPUTUM	PTB NOT DETECTED	NEGATIVE
1337	FEMALE	35 TO 44 YEARS	URBAN	UNSPECIFIED	NEW CASE	NO	UNSPECIFIED	SPUTUM	PTB NOT DETECTED	UNKNOWN
1338	MALE	45 TO 54 YEARS	RURAL	UNSPECIFIED	NEW CASE	NO	UNSPECIFIED	SPUTUM	PTB NOT DETECTED	NEGATIVE
1339	FEMALE	35 TO 44 YEARS	UNSPECIFIED	UNSPECIFIED	NEW CASE	NO	UNSPECIFIED	SPUTUM	PTB NOT DETECTED	UNKNOWN
1340	FEMALE	0 TO 14 YEARS	URBAN	UNSPECIFIED	NEW CASE	NO	UNSPECIFIED	GASTRIC ASPIRATES	PTB NOT DETECTED	UNKNOWN
1341	MALE	35 TO 44 YEARS	RURAL	UNSPECIFIED	NEW CASE	NO	UNSPECIFIED	SPUTUM	PTB NOT DETECTED	UNKNOWN
1342	MALE	45 TO 54 YEARS	URBAN	UNSPECIFIED	NEW CASE	NO	UNSPECIFIED	SPUTUM	PTB NOT DETECTED	UNKNOWN
1343	MALE	>= 65 YEARS	RURAL	UNSPECIFIED	RELAPSE	YES	UNSPECIFIED	SPUTUM	PTB DETECTED, RIF SENSITIVE	UNKNOWN
1344	FEMALE	15 TO 24 YEARS	RURAL	UNSPECIFIED	NEW CASE	NO	UNSPECIFIED	SPUTUM	PTB NOT DETECTED	NEGATIVE
1345	MALE	0 TO 14 YEARS	URBAN	UNSPECIFIED	NEW CASE	NO	UNSPECIFIED	SPUTUM	PTB NOT DETECTED	UNKNOWN
1346	MALE	25 TO 34 YEARS	RURAL	UNSPECIFIED	NEW CASE	NO	UNSPECIFIED	SPUTUM	PTB NOT DETECTED	UNKNOWN
1347	MALE	45 TO 54 YEARS	URBAN	UNSPECIFIED	NEW CASE	NO	UNSPECIFIED	SPUTUM	PTB NOT DETECTED	UNKNOWN
1348	MALE	55 TO 64 YEARS	RURAL	UNSPECIFIED	NEW CASE	NO	UNSPECIFIED	SPUTUM	PTB NOT DETECTED	UNKNOWN
1349	MALE	35 TO 44 YEARS	URBAN	UNSPECIFIED	NEW CASE	NO	UNSPECIFIED	SPUTUM	PTB NOT DETECTED	UNKNOWN
1350	MALE	55 TO 64 YEARS	URBAN	UNSPECIFIED	NEW CASE	NO	UNSPECIFIED	SPUTUM	PTB NOT DETECTED	UNKNOWN
1351	MALE	0 TO 14 YEARS	URBAN	UNSPECIFIED	NEW CASE	NO	UNSPECIFIED	SPUTUM	PTB NOT DETECTED	UNKNOWN
1352	MALE	0 TO 14 YEARS	RURAL	UNSPECIFIED	NEW CASE	NO	UNSPECIFIED	SPUTUM	PTB NOT DETECTED	NEGATIVE
1353	MALE	0 TO 14 YEARS	URBAN	UNSPECIFIED	NEW CASE	NO	UNSPECIFIED	SPUTUM	PTB NOT DETECTED	UNKNOWN
1354	MALE	15 TO 24 YEARS	URBAN	UNSPECIFIED	NEW CASE	NO	UNSPECIFIED	SPUTUM	PTB NOT DETECTED	UNKNOWN
1355	FEMALE	15 TO 24 YEARS	URBAN	UNSPECIFIED	NEW CASE	NO	UNSPECIFIED	SPUTUM	PTB DETECTED, RIF SENSITIVE	UNKNOWN
1356	FEMALE	45 TO 54 YEARS	UNSPECIFIED	UNSPECIFIED	NEW CASE	YES	UNSPECIFIED	SPUTUM	PTB NOT DETECTED	UNKNOWN
1357	FEMALE	35 TO 44 YEARS	RURAL	UNSPECIFIED	NEW CASE	NO	UNSPECIFIED	SPUTUM	PTB NOT DETECTED	UNKNOWN
1358	MALE	55 TO 64 YEARS	UNSPECIFIED	UNSPECIFIED	NEW CASE	NO	UNSPECIFIED	SPUTUM	PTB NOT DETECTED	UNKNOWN
1359	FEMALE	0 TO 14 YEARS	UNSPECIFIED	UNSPECIFIED	NEW CASE	NO	UNSPECIFIED	SPUTUM	PTB NOT DETECTED	UNKNOWN
1360	MALE	25 TO 34 YEARS	RURAL	UNSPECIFIED	NEW CASE	NO	UNSPECIFIED	SPUTUM	PTB NOT DETECTED	UNKNOWN
1361	FEMALE	35 TO 44 YEARS	RURAL	UNSPECIFIED	NEW CASE	NO	UNSPECIFIED	SPUTUM	PTB NOT DETECTED	UNKNOWN
1362	FEMALE	>= 65 YEARS	URBAN	UNSPECIFIED	NEW CASE	NO	UNSPECIFIED	SPUTUM	PTB NOT DETECTED	UNKNOWN
1363	MALE	0 TO 14 YEARS	UNSPECIFIED	UNSPECIFIED	NEW CASE	NO	UNSPECIFIED	SPUTUM	PTB NOT DETECTED	UNKNOWN
1364	MALE	0 TO 14 YEARS	RURAL	UNSPECIFIED	NEW CASE	NO	UNSPECIFIED	SPUTUM	PTB NOT DETECTED	UNKNOWN
1365	FEMALE	35 TO 44 YEARS	RURAL	UNSPECIFIED	NEW CASE	NO	UNSPECIFIED	SPUTUM	PTB NOT DETECTED	UNKNOWN
1366	MALE	25 TO 34 YEARS	URBAN	UNSPECIFIED	NEW CASE	NO	UNSPECIFIED	SPUTUM	PTB NOT DETECTED	UNKNOWN
1367	FEMALE	45 TO 54 YEARS	RURAL	UNSPECIFIED	NEW CASE	NO	UNSPECIFIED	SPUTUM	PTB NOT DETECTED	UNKNOWN
1368	MALE	25 TO 34 YEARS	UNSPECIFIED	UNSPECIFIED	NEW CASE	NO	UNSPECIFIED	SPUTUM	PTB NOT DETECTED	UNKNOWN
1369	FEMALE	35 TO 44 YEARS	URBAN	UNSPECIFIED	NEW CASE	NO	UNSPECIFIED	SPUTUM	PTB NOT DETECTED	NEGATIVE
1370	FEMALE	15 TO 24 YEARS	RURAL	UNSPECIFIED	NEW CASE	NO	UNSPECIFIED	SPUTUM	PTB NOT DETECTED	UNKNOWN
1371	FEMALE	35 TO 44 YEARS	UNSPECIFIED	UNSPECIFIED	NEW CASE	NO	UNSPECIFIED	SPUTUM	PTB NOT DETECTED	UNKNOWN
1372	MALE	45 TO 54 YEARS	URBAN	UNSPECIFIED	NEW CASE	NO	UNSPECIFIED	SPUTUM	PTB NOT DETECTED	UNKNOWN
1373	MALE	55 TO 64 YEARS	URBAN	UNSPECIFIED	NEW CASE	NO	UNSPECIFIED	SPUTUM	PTB NOT DETECTED	UNKNOWN
1374	MALE	25 TO 34 YEARS	RURAL	UNSPECIFIED	NEW CASE	NO	UNSPECIFIED	SPUTUM	PTB NOT DETECTED	UNKNOWN
1375	MALE	25 TO 34 YEARS	RURAL	UNSPECIFIED	NEW CASE	NO	UNSPECIFIED	SPUTUM	PTB NOT DETECTED	UNKNOWN
1376	MALE	0 TO 14 YEARS	RURAL	UNSPECIFIED	NEW CASE	NO	UNSPECIFIED	GASTRIC ASPIRATES	PTB NOT DETECTED	UNKNOWN
1377	FEMALE	35 TO 44 YEARS	RURAL	UNSPECIFIED	RELAPSE	YES	UNSPECIFIED	SPUTUM	PTB DETECTED, RIF SENSITIVE	UNKNOWN
1378	FEMALE	15 TO 24 YEARS	RURAL	UNSPECIFIED	NEW CASE	NO	UNSPECIFIED	SPUTUM	PTB NOT DETECTED	UNKNOWN
1379	FEMALE	45 TO 54 YEARS	URBAN	UNSPECIFIED	NEW CASE	NO	UNSPECIFIED	SPUTUM	PTB NOT DETECTED	UNKNOWN
1380	FEMALE	55 TO 64 YEARS	RURAL	UNSPECIFIED	NEW CASE	NO	UNSPECIFIED	SPUTUM	PTB NOT DETECTED	UNKNOWN
1381	FEMALE	25 TO 34 YEARS	RURAL	UNSPECIFIED	NEW CASE	NO	UNSPECIFIED	SPUTUM	PTB NOT DETECTED	UNKNOWN
1382	MALE	25 TO 34 YEARS	RURAL	UNSPECIFIED	NEW CASE	NO	UNSPECIFIED	SPUTUM	PTB NOT DETECTED	UNKNOWN
1383	MALE	15 TO 24 YEARS	URBAN	UNSPECIFIED	NEW CASE	NO	UNSPECIFIED	SPUTUM	PTB DETECTED, RIF SENSITIVE	UNKNOWN
1384	MALE	55 TO 64 YEARS	UNSPECIFIED	UNSPECIFIED	NEW CASE	NO	UNSPECIFIED	SPUTUM	PTB NOT DETECTED	UNKNOWN
1385	FEMALE	55 TO 64 YEARS	RURAL	UNSPECIFIED	NEW CASE	NO	UNSPECIFIED	SPUTUM	PTB NOT DETECTED	UNKNOWN
1386	MALE	15 TO 24 YEARS	URBAN	UNSPECIFIED	NEW CASE	NO	UNSPECIFIED	SPUTUM	PTB DETECTED, RIF SENSITIVE	UNKNOWN
1387	MALE	45 TO 54 YEARS	RURAL	UNSPECIFIED	NEW CASE	NO	UNSPECIFIED	SPUTUM	PTB DETECTED, RIF SENSITIVE	UNKNOWN
1388	MALE	35 TO 44 YEARS	URBAN	HIV/AIDS	NEW CASE	NO	UNSPECIFIED	SPUTUM	PTB DETECTED, RIF SENSITIVE	POSITIVE
1389	FEMALE	45 TO 54 YEARS	URBAN	UNSPECIFIED	NEW CASE	NO	UNSPECIFIED	SPUTUM	PTB NOT DETECTED	UNKNOWN
1390	MALE	35 TO 44 YEARS	RURAL	UNSPECIFIED	NEW CASE	NO	UNSPECIFIED	SPUTUM	PTB NOT DETECTED	UNKNOWN
1391	MALE	0 TO 14 YEARS	URBAN	UNSPECIFIED	NEW CASE	NO	UNSPECIFIED	SPUTUM	PTB NOT DETECTED	UNKNOWN
1392	FEMALE	15 TO 24 YEARS	RURAL	UNSPECIFIED	NEW CASE	NO	UNSPECIFIED	SPUTUM	PTB NOT DETECTED	UNKNOWN
1393	MALE	35 TO 44 YEARS	URBAN	UNSPECIFIED	NEW CASE	NO	UNSPECIFIED	CSF	EPTB NOT DETECTED	UNKNOWN
1394	MALE	15 TO 24 YEARS	URBAN	UNSPECIFIED	NEW CASE	NO	UNSPECIFIED	SPUTUM	PTB NOT DETECTED	UNKNOWN
1395	MALE	15 TO 24 YEARS	UNSPECIFIED	UNSPECIFIED	NEW CASE	NO	UNSPECIFIED	SPUTUM	PTB NOT DETECTED	UNKNOWN
1396	MALE	45 TO 54 YEARS	RURAL	UNSPECIFIED	NEW CASE	NO	UNSPECIFIED	SPUTUM	PTB NOT DETECTED	UNKNOWN
1397	MALE	15 TO 24 YEARS	URBAN	UNSPECIFIED	NEW CASE	NO	UNSPECIFIED	SPUTUM	PTB DETECTED, RIF SENSITIVE	UNKNOWN
1398	FEMALE	25 TO 34 YEARS	RURAL	UNSPECIFIED	NEW CASE	NO	UNSPECIFIED	SPUTUM	PTB NOT DETECTED	UNKNOWN
1399	MALE	55 TO 64 YEARS	RURAL	UNSPECIFIED	NEW CASE	NO	UNSPECIFIED	SPUTUM	PTB NOT DETECTED	UNKNOWN
1400	MALE	35 TO 44 YEARS	UNSPECIFIED	UNSPECIFIED	NEW CASE	NO	UNSPECIFIED	SPUTUM	PTB NOT DETECTED	UNKNOWN
1401	MALE	0 TO 14 YEARS	URBAN	UNSPECIFIED	NEW CASE	NO	UNSPECIFIED	GASTRIC ASPIRATES	PTB DETECTED, RIF SENSITIVE	UNKNOWN
1402	MALE	>= 65 YEARS	RURAL	UNSPECIFIED	NEW CASE	NO	UNSPECIFIED	SPUTUM	PTB NOT DETECTED	UNKNOWN
1403	MALE	0 TO 14 YEARS	URBAN	UNSPECIFIED	NEW CASE	NO	UNSPECIFIED	CSF	EPTB NOT DETECTED	UNKNOWN
1404	FEMALE	25 TO 34 YEARS	RURAL	OTHER DISEASES	NEW CASE	NO	UNSPECIFIED	SPUTUM	PTB NOT DETECTED	UNKNOWN
1405	FEMALE	25 TO 34 YEARS	RURAL	UNSPECIFIED	NEW CASE	NO	UNSPECIFIED	SPUTUM	PTB NOT DETECTED	UNKNOWN
1406	MALE	25 TO 34 YEARS	URBAN	UNSPECIFIED	NEW CASE	NO	UNSPECIFIED	SPUTUM	PTB NOT DETECTED	UNKNOWN
1407	MALE	55 TO 64 YEARS	URBAN	UNSPECIFIED	NEW CASE	NO	UNSPECIFIED	SPUTUM	PTB NOT DETECTED	UNKNOWN
1408	MALE	15 TO 24 YEARS	RURAL	UNSPECIFIED	NEW CASE	NO	UNSPECIFIED	SPUTUM	PTB NOT DETECTED	UNKNOWN
1409	FEMALE	35 TO 44 YEARS	RURAL	UNSPECIFIED	NEW CASE	NO	UNSPECIFIED	PUSS	EPTB NOT DETECTED	UNKNOWN
1410	FEMALE	45 TO 54 YEARS	URBAN	UNSPECIFIED	NEW CASE	NO	UNSPECIFIED	SPUTUM	PTB NOT DETECTED	UNKNOWN
1411	FEMALE	35 TO 44 YEARS	URBAN	UNSPECIFIED	NEW CASE	NO	UNSPECIFIED	SPUTUM	PTB NOT DETECTED	UNKNOWN
1412	FEMALE	35 TO 44 YEARS	RURAL	UNSPECIFIED	NEW CASE	NO	UNSPECIFIED	SPUTUM	PTB NOT DETECTED	UNKNOWN
1413	MALE	15 TO 24 YEARS	URBAN	UNSPECIFIED	NEW CASE	NO	UNSPECIFIED	SPUTUM	PTB NOT DETECTED	UNKNOWN
1414	FEMALE	35 TO 44 YEARS	UNSPECIFIED	UNSPECIFIED	NEW CASE	NO	UNSPECIFIED	SPUTUM	PTB NOT DETECTED	UNKNOWN
1415	FEMALE	55 TO 64 YEARS	RURAL	UNSPECIFIED	NEW CASE	NO	UNSPECIFIED	SPUTUM	PTB NOT DETECTED	UNKNOWN
1416	FEMALE	15 TO 24 YEARS	RURAL	UNSPECIFIED	NEW CASE	NO	UNSPECIFIED	SPUTUM	PTB NOT DETECTED	UNKNOWN
1417	FEMALE	0 TO 14 YEARS	RURAL	UNSPECIFIED	NEW CASE	NO	UNSPECIFIED	SPUTUM	PTB NOT DETECTED	UNKNOWN
1418	FEMALE	15 TO 24 YEARS	RURAL	UNSPECIFIED	NEW CASE	NO	UNSPECIFIED	SPUTUM	PTB NOT DETECTED	UNKNOWN
1419	MALE	15 TO 24 YEARS	URBAN	UNSPECIFIED	NEW CASE	NO	UNSPECIFIED	SPUTUM	PTB DETECTED, RIF SENSITIVE	UNKNOWN
1420	FEMALE	15 TO 24 YEARS	URBAN	UNSPECIFIED	NEW CASE	NO	UNSPECIFIED	SPUTUM	PTB NOT DETECTED	UNKNOWN
1421	MALE	45 TO 54 YEARS	URBAN	UNSPECIFIED	NEW CASE	NO	UNSPECIFIED	SPUTUM	PTB NOT DETECTED	UNKNOWN
1422	FEMALE	0 TO 14 YEARS	RURAL	UNSPECIFIED	NEW CASE	NO	UNSPECIFIED	SPUTUM	PTB NOT DETECTED	UNKNOWN
1423	MALE	35 TO 44 YEARS	RURAL	UNSPECIFIED	NEW CASE	NO	UNSPECIFIED	SPUTUM	PTB NOT DETECTED	UNKNOWN
1424	FEMALE	45 TO 54 YEARS	RURAL	UNSPECIFIED	NEW CASE	NO	UNSPECIFIED	SPUTUM	PTB NOT DETECTED	UNKNOWN
1425	MALE	15 TO 24 YEARS	UNSPECIFIED	UNSPECIFIED	NEW CASE	NO	UNSPECIFIED	SPUTUM	PTB NOT DETECTED	NEGATIVE
1426	FEMALE	55 TO 64 YEARS	RURAL	UNSPECIFIED	NEW CASE	NO	UNSPECIFIED	SPUTUM	PTB NOT DETECTED	UNKNOWN
1427	MALE	0 TO 14 YEARS	URBAN	UNSPECIFIED	NEW CASE	NO	UNSPECIFIED	ASCITIC FLUID	EPTB NOT DETECTED	UNKNOWN
1428	MALE	45 TO 54 YEARS	URBAN	UNSPECIFIED	NEW CASE	NO	UNSPECIFIED	SPUTUM	PTB NOT DETECTED	UNKNOWN
1429	MALE	45 TO 54 YEARS	RURAL	UNSPECIFIED	NEW CASE	NO	UNSPECIFIED	SPUTUM	PTB NOT DETECTED	UNKNOWN
1430	FEMALE	25 TO 34 YEARS	RURAL	UNSPECIFIED	NEW CASE	NO	UNSPECIFIED	SPUTUM	PTB NOT DETECTED	UNKNOWN
1431	MALE	>= 65 YEARS	RURAL	UNSPECIFIED	NEW CASE	NO	UNSPECIFIED	SPUTUM	PTB NOT DETECTED	UNKNOWN
1432	FEMALE	0 TO 14 YEARS	RURAL	UNSPECIFIED	NEW CASE	NO	UNSPECIFIED	SPUTUM	PTB NOT DETECTED	UNKNOWN
1433	FEMALE	25 TO 34 YEARS	RURAL	UNSPECIFIED	NEW CASE	NO	UNSPECIFIED	SPUTUM	PTB NOT DETECTED	UNKNOWN
1434	FEMALE	0 TO 14 YEARS	URBAN	UNSPECIFIED	NEW CASE	NO	UNSPECIFIED	SPUTUM	PTB NOT DETECTED	UNKNOWN
1435	FEMALE	0 TO 14 YEARS	URBAN	UNSPECIFIED	NEW CASE	NO	UNSPECIFIED	SPUTUM	PTB NOT DETECTED	UNKNOWN
1436	MALE	15 TO 24 YEARS	RURAL	UNSPECIFIED	NEW CASE	NO	UNSPECIFIED	SPUTUM	PTB NOT DETECTED	UNKNOWN
1437	FEMALE	15 TO 24 YEARS	RURAL	UNSPECIFIED	NEW CASE	NO	UNSPECIFIED	SPUTUM	PTB NOT DETECTED	UNKNOWN
1438	FEMALE	45 TO 54 YEARS	RURAL	UNSPECIFIED	UNSPECIFIED	NO	UNSPECIFIED	SPUTUM	PTB NOT DETECTED	UNKNOWN
1439	FEMALE	35 TO 44 YEARS	RURAL	UNSPECIFIED	NEW CASE	NO	UNSPECIFIED	SPUTUM	PTB NOT DETECTED	UNKNOWN
1440	FEMALE	35 TO 44 YEARS	RURAL	UNSPECIFIED	NEW CASE	NO	UNSPECIFIED	SPUTUM	PTB NOT DETECTED	UNKNOWN
1441	FEMALE	35 TO 44 YEARS	RURAL	UNSPECIFIED	NEW CASE	NO	UNSPECIFIED	SPUTUM	PTB NOT DETECTED	UNKNOWN
1442	FEMALE	25 TO 34 YEARS	RURAL	UNSPECIFIED	NEW CASE	NO	UNSPECIFIED	SPUTUM	PTB NOT DETECTED	UNKNOWN
1443	MALE	25 TO 34 YEARS	RURAL	UNSPECIFIED	NEW CASE	NO	UNSPECIFIED	SPUTUM	PTB NOT DETECTED	UNKNOWN
1444	FEMALE	55 TO 64 YEARS	URBAN	UNSPECIFIED	NEW CASE	NO	UNSPECIFIED	SPUTUM	PTB NOT DETECTED	UNKNOWN
1445	FEMALE	15 TO 24 YEARS	URBAN	UNSPECIFIED	NEW CASE	NO	UNSPECIFIED	SPUTUM	PTB NOT DETECTED	UNKNOWN
1446	FEMALE	45 TO 54 YEARS	URBAN	UNSPECIFIED	NEW CASE	NO	UNSPECIFIED	SPUTUM	PTB NOT DETECTED	UNKNOWN
1447	FEMALE	35 TO 44 YEARS	URBAN	HIV/AIDS	NEW CASE	NO	UNSPECIFIED	SPUTUM	PTB NOT DETECTED	NEGATIVE
1448	FEMALE	35 TO 44 YEARS	RURAL	UNSPECIFIED	NEW CASE	NO	UNSPECIFIED	SPUTUM	PTB DETECTED, RIF SENSITIVE	UNKNOWN
1449	FEMALE	0 TO 14 YEARS	UNSPECIFIED	UNSPECIFIED	NEW CASE	NO	UNSPECIFIED	GASTRIC ASPIRATES	PTB DETECTED, RIF SENSITIVE	UNKNOWN
1450	MALE	15 TO 24 YEARS	RURAL	UNSPECIFIED	NEW CASE	NO	UNSPECIFIED	SPUTUM	PTB DETECTED, RIF SENSITIVE	UNKNOWN
1451	MALE	0 TO 14 YEARS	URBAN	UNSPECIFIED	NEW CASE	NO	UNSPECIFIED	GASTRIC ASPIRATES	PTB NOT DETECTED	UNKNOWN
1452	FEMALE	55 TO 64 YEARS	RURAL	UNSPECIFIED	NEW CASE	NO	UNSPECIFIED	SPUTUM	PTB NOT DETECTED	UNKNOWN
1453	MALE	45 TO 54 YEARS	URBAN	UNSPECIFIED	NEW CASE	NO	UNSPECIFIED	SPUTUM	PTB NOT DETECTED	UNKNOWN
1454	FEMALE	>= 65 YEARS	RURAL	UNSPECIFIED	NEW CASE	NO	UNSPECIFIED	SPUTUM	PTB NOT DETECTED	UNKNOWN
1455	MALE	15 TO 24 YEARS	RURAL	UNSPECIFIED	NEW CASE	NO	UNSPECIFIED	SPUTUM	PTB NOT DETECTED	UNKNOWN
1456	FEMALE	0 TO 14 YEARS	URBAN	UNSPECIFIED	NEW CASE	NO	UNSPECIFIED	SPUTUM	PTB NOT DETECTED	UNKNOWN
1457	FEMALE	55 TO 64 YEARS	RURAL	UNSPECIFIED	NEW CASE	NO	UNSPECIFIED	SPUTUM	PTB NOT DETECTED	UNKNOWN
1458	FEMALE	15 TO 24 YEARS	URBAN	UNSPECIFIED	NEW CASE	NO	UNSPECIFIED	SPUTUM	PTB NOT DETECTED	UNKNOWN
1459	MALE	35 TO 44 YEARS	URBAN	UNSPECIFIED	NEW CASE	NO	UNSPECIFIED	SPUTUM	PTB NOT DETECTED	UNKNOWN
1460	MALE	0 TO 14 YEARS	URBAN	UNSPECIFIED	NEW CASE	NO	UNSPECIFIED	GASTRIC ASPIRATES	PTB NOT DETECTED	UNKNOWN
1461	MALE	0 TO 14 YEARS	RURAL	UNSPECIFIED	NEW CASE	NO	UNSPECIFIED	SPUTUM	PTB NOT DETECTED	UNKNOWN
1462	FEMALE	0 TO 14 YEARS	URBAN	UNSPECIFIED	NEW CASE	NO	UNSPECIFIED	SPUTUM	PTB NOT DETECTED	UNKNOWN
1463	FEMALE	15 TO 24 YEARS	URBAN	UNSPECIFIED	NEW CASE	NO	UNSPECIFIED	SPUTUM	PTB NOT DETECTED	UNKNOWN
1464	FEMALE	45 TO 54 YEARS	URBAN	UNSPECIFIED	NEW CASE	NO	UNSPECIFIED	SPUTUM	PTB NOT DETECTED	UNKNOWN
1465	FEMALE	0 TO 14 YEARS	URBAN	UNSPECIFIED	NEW CASE	NO	UNSPECIFIED	SPUTUM	PTB NOT DETECTED	UNKNOWN
1466	FEMALE	0 TO 14 YEARS	RURAL	UNSPECIFIED	NEW CASE	NO	UNSPECIFIED	GASTRIC ASPIRATES	PTB NOT DETECTED	UNKNOWN
1467	MALE	15 TO 24 YEARS	RURAL	UNSPECIFIED	NEW CASE	NO	UNSPECIFIED	SPUTUM	PTB NOT DETECTED	UNKNOWN
1468	MALE	>= 65 YEARS	RURAL	UNSPECIFIED	NEW CASE	NO	UNSPECIFIED	SPUTUM	PTB NOT DETECTED	UNKNOWN
1469	FEMALE	0 TO 14 YEARS	URBAN	UNSPECIFIED	NEW CASE	NO	UNSPECIFIED	SPUTUM	PTB NOT DETECTED	UNKNOWN
1470	FEMALE	25 TO 34 YEARS	URBAN	UNSPECIFIED	NEW CASE	NO	UNSPECIFIED	SPUTUM	PTB NOT DETECTED	UNKNOWN
1471	MALE	25 TO 34 YEARS	RURAL	UNSPECIFIED	NEW CASE	NO	UNSPECIFIED	SPUTUM	PTB NOT DETECTED	UNKNOWN
1472	FEMALE	35 TO 44 YEARS	URBAN	UNSPECIFIED	NEW CASE	NO	UNSPECIFIED	SPUTUM	PTB NOT DETECTED	UNKNOWN
1473	MALE	35 TO 44 YEARS	UNSPECIFIED	UNSPECIFIED	NEW CASE	NO	UNSPECIFIED	SPUTUM	PTB NOT DETECTED	UNKNOWN
1474	MALE	35 TO 44 YEARS	RURAL	UNSPECIFIED	NEW CASE	NO	UNSPECIFIED	SPUTUM	PTB NOT DETECTED	UNKNOWN
1475	MALE	45 TO 54 YEARS	RURAL	UNSPECIFIED	NEW CASE	NO	UNSPECIFIED	SPUTUM	PTB NOT DETECTED	UNKNOWN
1476	FEMALE	45 TO 54 YEARS	RURAL	UNSPECIFIED	NEW CASE	NO	UNSPECIFIED	SPUTUM	PTB NOT DETECTED	UNKNOWN
1477	MALE	45 TO 54 YEARS	URBAN	UNSPECIFIED	NEW CASE	NO	UNSPECIFIED	SPUTUM	PTB NOT DETECTED	NEGATIVE
1478	MALE	35 TO 44 YEARS	URBAN	UNSPECIFIED	NEW CASE	NO	UNSPECIFIED	SPUTUM	PTB NOT DETECTED	UNKNOWN
1479	FEMALE	35 TO 44 YEARS	RURAL	UNSPECIFIED	NEW CASE	NO	UNSPECIFIED	SPUTUM	PTB NOT DETECTED	UNKNOWN
1480	MALE	35 TO 44 YEARS	URBAN	UNSPECIFIED	NEW CASE	NO	UNSPECIFIED	SPUTUM	PTB NOT DETECTED	UNKNOWN
1481	FEMALE	25 TO 34 YEARS	UNSPECIFIED	UNSPECIFIED	NEW CASE	NO	UNSPECIFIED	SPUTUM	PTB NOT DETECTED	UNKNOWN
1482	FEMALE	45 TO 54 YEARS	URBAN	UNSPECIFIED	NEW CASE	NO	UNSPECIFIED	SPUTUM	PTB NOT DETECTED	UNKNOWN
1483	FEMALE	55 TO 64 YEARS	URBAN	UNSPECIFIED	NEW CASE	NO	UNSPECIFIED	SPUTUM	PTB DETECTED, RIF SENSITIVE	UNKNOWN
1484	MALE	45 TO 54 YEARS	URBAN	UNSPECIFIED	NEW CASE	NO	UNSPECIFIED	SPUTUM	PTB NOT DETECTED	UNKNOWN
1485	MALE	25 TO 34 YEARS	UNSPECIFIED	UNSPECIFIED	NEW CASE	NO	UNSPECIFIED	SPUTUM	PTB NOT DETECTED	UNKNOWN
1486	MALE	55 TO 64 YEARS	RURAL	UNSPECIFIED	NEW CASE	NO	UNSPECIFIED	SPUTUM	PTB NOT DETECTED	UNKNOWN
1487	FEMALE	35 TO 44 YEARS	URBAN	UNSPECIFIED	NEW CASE	NO	UNSPECIFIED	SPUTUM	PTB NOT DETECTED	UNKNOWN
1488	FEMALE	25 TO 34 YEARS	RURAL	UNSPECIFIED	NEW CASE	NO	UNSPECIFIED	SPUTUM	PTB NOT DETECTED	UNKNOWN
1489	FEMALE	0 TO 14 YEARS	URBAN	UNSPECIFIED	NEW CASE	NO	UNSPECIFIED	SPUTUM	PTB NOT DETECTED	UNKNOWN
1490	MALE	25 TO 34 YEARS	URBAN	UNSPECIFIED	NEW CASE	NO	UNSPECIFIED	SPUTUM	PTB NOT DETECTED	UNKNOWN
1491	MALE	45 TO 54 YEARS	URBAN	UNSPECIFIED	NEW CASE	NO	UNSPECIFIED	SPUTUM	PTB NOT DETECTED	UNKNOWN
1492	MALE	35 TO 44 YEARS	UNSPECIFIED	UNSPECIFIED	NEW CASE	NO	UNSPECIFIED	SPUTUM	PTB NOT DETECTED	UNKNOWN
1493	MALE	25 TO 34 YEARS	RURAL	UNSPECIFIED	NEW CASE	NO	UNSPECIFIED	SPUTUM	PTB NOT DETECTED	UNKNOWN
1494	FEMALE	45 TO 54 YEARS	RURAL	UNSPECIFIED	NEW CASE	NO	UNSPECIFIED	SPUTUM	PTB NOT DETECTED	UNKNOWN
1495	FEMALE	35 TO 44 YEARS	URBAN	UNSPECIFIED	NEW CASE	NO	UNSPECIFIED	SPUTUM	PTB NOT DETECTED	NEGATIVE
1496	MALE	>= 65 YEARS	RURAL	UNSPECIFIED	NEW CASE	NO	UNSPECIFIED	SPUTUM	PTB NOT DETECTED	NEGATIVE
1497	FEMALE	0 TO 14 YEARS	RURAL	UNSPECIFIED	NEW CASE	NO	UNSPECIFIED	SPUTUM	PTB NOT DETECTED	NEGATIVE
1498	FEMALE	55 TO 64 YEARS	RURAL	UNSPECIFIED	NEW CASE	NO	UNSPECIFIED	SPUTUM	PTB NOT DETECTED	NEGATIVE
1499	MALE	45 TO 54 YEARS	RURAL	UNSPECIFIED	NEW CASE	NO	UNSPECIFIED	SPUTUM	PTB NOT DETECTED	NEGATIVE
1500	MALE	15 TO 24 YEARS	URBAN	UNSPECIFIED	NEW CASE	NO	UNSPECIFIED	SPUTUM	PTB NOT DETECTED	UNKNOWN
1501	FEMALE	15 TO 24 YEARS	RURAL	UNSPECIFIED	NEW CASE	NO	UNSPECIFIED	SPUTUM	PTB NOT DETECTED	NEGATIVE
1502	MALE	0 TO 14 YEARS	URBAN	UNSPECIFIED	NEW CASE	NO	UNSPECIFIED	SPUTUM	PTB NOT DETECTED	NEGATIVE
1503	FEMALE	>= 65 YEARS	RURAL	UNSPECIFIED	NEW CASE	NO	UNSPECIFIED	SPUTUM	PTB NOT DETECTED	NEGATIVE
1504	MALE	35 TO 44 YEARS	RURAL	UNSPECIFIED	NEW CASE	NO	UNSPECIFIED	SPUTUM	PTB NOT DETECTED	UNKNOWN
1505	MALE	45 TO 54 YEARS	URBAN	UNSPECIFIED	NEW CASE	NO	UNSPECIFIED	SPUTUM	PTB NOT DETECTED	UNKNOWN
1506	MALE	0 TO 14 YEARS	RURAL	UNSPECIFIED	NEW CASE	NO	UNSPECIFIED	SPUTUM	PTB NOT DETECTED	UNKNOWN
1507	MALE	0 TO 14 YEARS	RURAL	UNSPECIFIED	NEW CASE	NO	UNSPECIFIED	GASTRIC ASPIRATES	PTB NOT DETECTED	UNKNOWN
1508	MALE	>= 65 YEARS	RURAL	UNSPECIFIED	NEW CASE	NO	UNSPECIFIED	SPUTUM	PTB NOT DETECTED	UNKNOWN
1509	MALE	55 TO 64 YEARS	URBAN	UNSPECIFIED	NEW CASE	NO	UNSPECIFIED	SPUTUM	PTB NOT DETECTED	UNKNOWN
1510	FEMALE	25 TO 34 YEARS	URBAN	UNSPECIFIED	NEW CASE	NO	UNSPECIFIED	SPUTUM	PTB NOT DETECTED	NEGATIVE
1511	MALE	25 TO 34 YEARS	RURAL	HIV/AIDS	NEW CASE	NO	UNSPECIFIED	SPUTUM	PTB DETECTED, RIF SENSITIVE	POSITIVE
1512	FEMALE	25 TO 34 YEARS	URBAN	UNSPECIFIED	NEW CASE	NO	UNSPECIFIED	SPUTUM	PTB NOT DETECTED	UNKNOWN
1513	FEMALE	0 TO 14 YEARS	URBAN	UNSPECIFIED	NEW CASE	NO	UNSPECIFIED	SPUTUM	PTB NOT DETECTED	UNKNOWN
1514	MALE	25 TO 34 YEARS	RURAL	UNSPECIFIED	NEW CASE	NO	UNSPECIFIED	SPUTUM	PTB NOT DETECTED	UNKNOWN
1515	MALE	0 TO 14 YEARS	RURAL	UNSPECIFIED	NEW CASE	NO	UNSPECIFIED	SPUTUM	PTB NOT DETECTED	NEGATIVE
1516	MALE	15 TO 24 YEARS	RURAL	UNSPECIFIED	NEW CASE	NO	UNSPECIFIED	SPUTUM	PTB NOT DETECTED	UNKNOWN
1517	MALE	15 TO 24 YEARS	RURAL	UNSPECIFIED	NEW CASE	NO	UNSPECIFIED	SPUTUM	PTB DETECTED, RIF SENSITIVE	NEGATIVE
1518	FEMALE	>= 65 YEARS	RURAL	UNSPECIFIED	NEW CASE	NO	UNSPECIFIED	SPUTUM	PTB NOT DETECTED	NEGATIVE
1519	MALE	25 TO 34 YEARS	RURAL	UNSPECIFIED	NEW CASE	NO	UNSPECIFIED	CSF	EPTB NOT DETECTED	UNKNOWN
1520	FEMALE	0 TO 14 YEARS	RURAL	UNSPECIFIED	NEW CASE	NO	UNSPECIFIED	GASTRIC ASPIRATES	PTB NOT DETECTED	UNKNOWN
1521	FEMALE	45 TO 54 YEARS	RURAL	UNSPECIFIED	NEW CASE	NO	UNSPECIFIED	SPUTUM	PTB NOT DETECTED	NEGATIVE
1522	MALE	55 TO 64 YEARS	RURAL	UNSPECIFIED	NEW CASE	NO	UNSPECIFIED	SPUTUM	PTB NOT DETECTED	NEGATIVE
1523	MALE	15 TO 24 YEARS	RURAL	UNSPECIFIED	NEW CASE	NO	UNSPECIFIED	SPUTUM	PTB DETECTED, RIF SENSITIVE	NEGATIVE
1524	FEMALE	25 TO 34 YEARS	RURAL	UNSPECIFIED	NEW CASE	NO	UNSPECIFIED	SPUTUM	PTB NOT DETECTED	NEGATIVE
1525	FEMALE	25 TO 34 YEARS	RURAL	UNSPECIFIED	NEW CASE	NO	UNSPECIFIED	SPUTUM	PTB NOT DETECTED	UNKNOWN
1526	MALE	15 TO 24 YEARS	RURAL	UNSPECIFIED	NEW CASE	NO	UNSPECIFIED	SPUTUM	PTB DETECTED, RIF SENSITIVE	UNKNOWN
1527	MALE	15 TO 24 YEARS	RURAL	UNSPECIFIED	NEW CASE	NO	UNSPECIFIED	SPUTUM	PTB NOT DETECTED	NEGATIVE
1528	MALE	>= 65 YEARS	URBAN	UNSPECIFIED	NEW CASE	NO	UNSPECIFIED	SPUTUM	PTB NOT DETECTED	NEGATIVE
1529	MALE	45 TO 54 YEARS	RURAL	UNSPECIFIED	NEW CASE	NO	UNSPECIFIED	SPUTUM	PTB NOT DETECTED	NEGATIVE
1530	FEMALE	15 TO 24 YEARS	RURAL	UNSPECIFIED	NEW CASE	NO	UNSPECIFIED	SPUTUM	PTB NOT DETECTED	UNKNOWN
1531	FEMALE	25 TO 34 YEARS	RURAL	UNSPECIFIED	NEW CASE	NO	UNSPECIFIED	SPUTUM	PTB NOT DETECTED	UNKNOWN
1532	MALE	45 TO 54 YEARS	RURAL	UNSPECIFIED	NEW CASE	NO	UNSPECIFIED	SPUTUM	PTB NOT DETECTED	NEGATIVE
1533	MALE	25 TO 34 YEARS	RURAL	UNSPECIFIED	NEW CASE	NO	UNSPECIFIED	PUSS	EPTB DETECTED, RIF RESISTANT	UNKNOWN
1534	FEMALE	0 TO 14 YEARS	URBAN	UNSPECIFIED	NEW CASE	NO	UNSPECIFIED	GASTRIC ASPIRATES	PTB NOT DETECTED	NEGATIVE
1535	FEMALE	0 TO 14 YEARS	RURAL	UNSPECIFIED	NEW CASE	NO	UNSPECIFIED	GASTRIC ASPIRATES	PTB NOT DETECTED	NEGATIVE
1536	FEMALE	>= 65 YEARS	URBAN	UNSPECIFIED	NEW CASE	NO	UNSPECIFIED	SPUTUM	PTB NOT DETECTED	NEGATIVE
1537	MALE	15 TO 24 YEARS	RURAL	UNSPECIFIED	NEW CASE	NO	UNSPECIFIED	SPUTUM	PTB NOT DETECTED	UNKNOWN
1538	FEMALE	55 TO 64 YEARS	UNSPECIFIED	UNSPECIFIED	NEW CASE	NO	UNSPECIFIED	SPUTUM	PTB NOT DETECTED	UNKNOWN
1539	FEMALE	45 TO 54 YEARS	RURAL	UNSPECIFIED	NEW CASE	NO	UNSPECIFIED	SPUTUM	PTB NOT DETECTED	NEGATIVE
1540	FEMALE	45 TO 54 YEARS	URBAN	UNSPECIFIED	NEW CASE	NO	UNSPECIFIED	SPUTUM	PTB NOT DETECTED	NEGATIVE
1541	MALE	15 TO 24 YEARS	RURAL	UNSPECIFIED	NEW CASE	NO	UNSPECIFIED	SPUTUM	PTB NOT DETECTED	NEGATIVE
1542	MALE	0 TO 14 YEARS	URBAN	UNSPECIFIED	NEW CASE	NO	UNSPECIFIED	GASTRIC ASPIRATES	PTB NOT DETECTED	NEGATIVE
1543	MALE	>= 65 YEARS	URBAN	UNSPECIFIED	NEW CASE	NO	UNSPECIFIED	SPUTUM	PTB NOT DETECTED	NEGATIVE
1544	MALE	25 TO 34 YEARS	RURAL	HIV/AIDS	NEW CASE	NO	UNSPECIFIED	SPUTUM	PTB NOT DETECTED	POSITIVE
1545	MALE	35 TO 44 YEARS	URBAN	UNSPECIFIED	NEW CASE	NO	UNSPECIFIED	SPUTUM	PTB NOT DETECTED	UNKNOWN
1546	MALE	45 TO 54 YEARS	RURAL	UNSPECIFIED	NEW CASE	NO	UNSPECIFIED	SPUTUM	PTB NOT DETECTED	UNKNOWN
1547	MALE	55 TO 64 YEARS	RURAL	UNSPECIFIED	NEW CASE	NO	UNSPECIFIED	SPUTUM	PTB NOT DETECTED	UNKNOWN
1548	FEMALE	25 TO 34 YEARS	RURAL	UNSPECIFIED	NEW CASE	NO	UNSPECIFIED	SPUTUM	PTB NOT DETECTED	UNKNOWN
1549	FEMALE	25 TO 34 YEARS	URBAN	UNSPECIFIED	NEW CASE	NO	UNSPECIFIED	SPUTUM	PTB DETECTED, RIF SENSITIVE	UNKNOWN
1550	MALE	45 TO 54 YEARS	URBAN	UNSPECIFIED	NEW CASE	NO	UNSPECIFIED	PLEURAL FLUIDS	EPTB NOT DETECTED	UNKNOWN
1551	MALE	55 TO 64 YEARS	RURAL	UNSPECIFIED	NEW CASE	NO	UNSPECIFIED	SPUTUM	PTB DETECTED, RIF SENSITIVE	UNKNOWN
1552	FEMALE	45 TO 54 YEARS	URBAN	UNSPECIFIED	NEW CASE	NO	UNSPECIFIED	SPUTUM	PTB NOT DETECTED	UNKNOWN
1553	FEMALE	35 TO 44 YEARS	RURAL	UNSPECIFIED	NEW CASE	NO	UNSPECIFIED	SPUTUM	PTB NOT DETECTED	UNKNOWN
1554	FEMALE	15 TO 24 YEARS	RURAL	UNSPECIFIED	NEW CASE	NO	UNSPECIFIED	SPUTUM	PTB NOT DETECTED	NEGATIVE
1555	FEMALE	25 TO 34 YEARS	URBAN	UNSPECIFIED	NEW CASE	NO	UNSPECIFIED	SPUTUM	PTB NOT DETECTED	UNKNOWN
1556	MALE	15 TO 24 YEARS	URBAN	UNSPECIFIED	NEW CASE	NO	UNSPECIFIED	SPUTUM	PTB NOT DETECTED	UNKNOWN
1557	MALE	35 TO 44 YEARS	URBAN	HIV/AIDS	NEW CASE	NO	UNSPECIFIED	SPUTUM	PTB NOT DETECTED	POSITIVE
1558	MALE	55 TO 64 YEARS	RURAL	UNSPECIFIED	NEW CASE	NO	UNSPECIFIED	SPUTUM	PTB NOT DETECTED	UNKNOWN
1559	FEMALE	>= 65 YEARS	URBAN	HIV/AIDS	NEW CASE	NO	UNSPECIFIED	SPUTUM	PTB NOT DETECTED	POSITIVE
1560	MALE	>= 65 YEARS	RURAL	UNSPECIFIED	NEW CASE	NO	UNSPECIFIED	SPUTUM	PTB NOT DETECTED	NEGATIVE
1561	MALE	45 TO 54 YEARS	URBAN	UNSPECIFIED	NEW CASE	NO	UNSPECIFIED	SPUTUM	PTB NOT DETECTED	UNKNOWN
1562	MALE	35 TO 44 YEARS	UNSPECIFIED	UNSPECIFIED	NEW CASE	NO	UNSPECIFIED	SPUTUM	PTB NOT DETECTED	NEGATIVE
1563	MALE	>= 65 YEARS	URBAN	UNSPECIFIED	NEW CASE	NO	UNSPECIFIED	SPUTUM	PTB NOT DETECTED	UNKNOWN
1564	FEMALE	25 TO 34 YEARS	URBAN	UNSPECIFIED	NEW CASE	NO	UNSPECIFIED	SPUTUM	PTB NOT DETECTED	UNKNOWN
1565	FEMALE	25 TO 34 YEARS	RURAL	UNSPECIFIED	NEW CASE	NO	UNSPECIFIED	SPUTUM	PTB DETECTED, RIF SENSITIVE	UNKNOWN
1566	FEMALE	35 TO 44 YEARS	URBAN	UNSPECIFIED	NEW CASE	NO	UNSPECIFIED	SPUTUM	PTB DETECTED, RIF SENSITIVE	UNKNOWN
1567	FEMALE	0 TO 14 YEARS	URBAN	UNSPECIFIED	NEW CASE	NO	UNSPECIFIED	SPUTUM	PTB NOT DETECTED	NEGATIVE
1568	FEMALE	35 TO 44 YEARS	RURAL	UNSPECIFIED	NEW CASE	NO	UNSPECIFIED	SPUTUM	PTB NOT DETECTED	UNKNOWN
1569	MALE	25 TO 34 YEARS	RURAL	UNSPECIFIED	NEW CASE	NO	UNSPECIFIED	SPUTUM	PTB NOT DETECTED	UNKNOWN
1570	MALE	15 TO 24 YEARS	RURAL	UNSPECIFIED	NEW CASE	NO	UNSPECIFIED	SPUTUM	PTB NOT DETECTED	UNKNOWN
1571	FEMALE	35 TO 44 YEARS	RURAL	UNSPECIFIED	NEW CASE	NO	UNSPECIFIED	SPUTUM	PTB NOT DETECTED	UNKNOWN
1572	MALE	35 TO 44 YEARS	URBAN	UNSPECIFIED	NEW CASE	NO	UNSPECIFIED	SPUTUM	PTB NOT DETECTED	UNKNOWN
1573	FEMALE	25 TO 34 YEARS	URBAN	UNSPECIFIED	NEW CASE	NO	UNSPECIFIED	SPUTUM	PTB NOT DETECTED	UNKNOWN
1574	FEMALE	15 TO 24 YEARS	URBAN	UNSPECIFIED	NEW CASE	NO	UNSPECIFIED	SPUTUM	PTB NOT DETECTED	UNKNOWN
1575	MALE	15 TO 24 YEARS	URBAN	UNSPECIFIED	NEW CASE	NO	UNSPECIFIED	SPUTUM	PTB NOT DETECTED	UNKNOWN
1576	MALE	45 TO 54 YEARS	URBAN	UNSPECIFIED	NEW CASE	NO	UNSPECIFIED	SPUTUM	PTB NOT DETECTED	NEGATIVE
1577	FEMALE	45 TO 54 YEARS	URBAN	UNSPECIFIED	NEW CASE	NO	UNSPECIFIED	SPUTUM	PTB NOT DETECTED	UNKNOWN
1578	FEMALE	35 TO 44 YEARS	URBAN	UNSPECIFIED	NEW CASE	NO	UNSPECIFIED	SPUTUM	PTB NOT DETECTED	UNKNOWN
1579	FEMALE	55 TO 64 YEARS	URBAN	UNSPECIFIED	NEW CASE	NO	UNSPECIFIED	SPUTUM	PTB NOT DETECTED	UNKNOWN
1580	FEMALE	35 TO 44 YEARS	URBAN	UNSPECIFIED	NEW CASE	NO	UNSPECIFIED	SPUTUM	PTB NOT DETECTED	UNKNOWN
1581	MALE	45 TO 54 YEARS	URBAN	HIV/AIDS	NEW CASE	NO	UNSPECIFIED	SPUTUM	PTB DETECTED, RIF SENSITIVE	POSITIVE
1582	MALE	35 TO 44 YEARS	URBAN	UNSPECIFIED	NEW CASE	NO	UNSPECIFIED	SPUTUM	PTB NOT DETECTED	UNKNOWN
1583	FEMALE	25 TO 34 YEARS	URBAN	UNSPECIFIED	NEW CASE	NO	UNSPECIFIED	SPUTUM	PTB NOT DETECTED	UNKNOWN
1584	MALE	45 TO 54 YEARS	UNSPECIFIED	UNSPECIFIED	NEW CASE	NO	UNSPECIFIED	SPUTUM	PTB NOT DETECTED	UNKNOWN
1585	FEMALE	45 TO 54 YEARS	URBAN	UNSPECIFIED	NEW CASE	NO	UNSPECIFIED	SPUTUM	PTB NOT DETECTED	UNKNOWN
1586	FEMALE	15 TO 24 YEARS	URBAN	UNSPECIFIED	NEW CASE	NO	UNSPECIFIED	SPUTUM	PTB NOT DETECTED	UNKNOWN
1587	MALE	25 TO 34 YEARS	URBAN	UNSPECIFIED	NEW CASE	NO	UNSPECIFIED	SPUTUM	PTB DETECTED, RIF SENSITIVE	UNKNOWN
1588	MALE	35 TO 44 YEARS	URBAN	UNSPECIFIED	NEW CASE	NO	UNSPECIFIED	SPUTUM	PTB NOT DETECTED	UNKNOWN
1589	MALE	25 TO 34 YEARS	RURAL	UNSPECIFIED	NEW CASE	NO	UNSPECIFIED	SPUTUM	PTB NOT DETECTED	UNKNOWN
1590	MALE	25 TO 34 YEARS	URBAN	UNSPECIFIED	NEW CASE	NO	UNSPECIFIED	SPUTUM	PTB NOT DETECTED	NEGATIVE
1591	MALE	45 TO 54 YEARS	RURAL	UNSPECIFIED	NEW CASE	NO	UNSPECIFIED	SPUTUM	PTB NOT DETECTED	UNKNOWN
1592	MALE	25 TO 34 YEARS	RURAL	UNSPECIFIED	NEW CASE	NO	UNSPECIFIED	SPUTUM	PTB NOT DETECTED	UNKNOWN
1593	FEMALE	45 TO 54 YEARS	RURAL	UNSPECIFIED	NEW CASE	UNSPECIFIED	UNSPECIFIED	SPUTUM	PTB NOT DETECTED	UNKNOWN
1594	FEMALE	0 TO 14 YEARS	URBAN	UNSPECIFIED	NEW CASE	NO	UNSPECIFIED	CSF	EPTB NOT DETECTED	UNKNOWN
1595	MALE	55 TO 64 YEARS	RURAL	UNSPECIFIED	NEW CASE	NO	UNSPECIFIED	SPUTUM	PTB NOT DETECTED	UNKNOWN
1596	MALE	45 TO 54 YEARS	URBAN	UNSPECIFIED	NEW CASE	NO	UNSPECIFIED	SPUTUM	PTB NOT DETECTED	UNKNOWN
1597	MALE	55 TO 64 YEARS	URBAN	UNSPECIFIED	NEW CASE	NO	UNSPECIFIED	SPUTUM	PTB NOT DETECTED	UNKNOWN
1598	FEMALE	25 TO 34 YEARS	RURAL	UNSPECIFIED	NEW CASE	NO	UNSPECIFIED	SPUTUM	PTB NOT DETECTED	UNKNOWN
1599	MALE	25 TO 34 YEARS	RURAL	UNSPECIFIED	NEW CASE	NO	UNSPECIFIED	SPUTUM	PTB NOT DETECTED	UNKNOWN
1600	MALE	25 TO 34 YEARS	URBAN	UNSPECIFIED	NEW CASE	NO	UNSPECIFIED	SPUTUM	PTB NOT DETECTED	UNKNOWN
1601	FEMALE	45 TO 54 YEARS	URBAN	HIV/AIDS	NEW CASE	NO	UNSPECIFIED	SPUTUM	PTB NOT DETECTED	POSITIVE
1602	FEMALE	15 TO 24 YEARS	RURAL	UNSPECIFIED	NEW CASE	NO	UNSPECIFIED	SPUTUM	PTB NOT DETECTED	UNKNOWN
1603	MALE	55 TO 64 YEARS	RURAL	UNSPECIFIED	NEW CASE	NO	UNSPECIFIED	SPUTUM	PTB NOT DETECTED	UNKNOWN
1604	FEMALE	15 TO 24 YEARS	URBAN	UNSPECIFIED	NEW CASE	NO	UNSPECIFIED	SPUTUM	PTB NOT DETECTED	UNKNOWN
1605	MALE	>= 65 YEARS	RURAL	UNSPECIFIED	NEW CASE	NO	UNSPECIFIED	SPUTUM	PTB NOT DETECTED	UNKNOWN
1606	FEMALE	35 TO 44 YEARS	URBAN	UNSPECIFIED	NEW CASE	NO	UNSPECIFIED	SPUTUM	PTB NOT DETECTED	UNKNOWN
1607	MALE	25 TO 34 YEARS	URBAN	HIV/AIDS	NEW CASE	NO	UNSPECIFIED	SPUTUM	PTB NOT DETECTED	UNKNOWN
1608	FEMALE	25 TO 34 YEARS	URBAN	UNSPECIFIED	NEW CASE	NO	UNSPECIFIED	SPUTUM	PTB DETECTED, RIF SENSITIVE	UNKNOWN
1609	MALE	25 TO 34 YEARS	URBAN	UNSPECIFIED	NEW CASE	NO	UNSPECIFIED	SPUTUM	PTB DETECTED, RIF SENSITIVE	UNKNOWN
1610	MALE	35 TO 44 YEARS	UNSPECIFIED	UNSPECIFIED	NEW CASE	NO	UNSPECIFIED	SPUTUM	PTB NOT DETECTED	UNKNOWN
1611	MALE	15 TO 24 YEARS	URBAN	UNSPECIFIED	NEW CASE	NO	UNSPECIFIED	SPUTUM	PTB NOT DETECTED	UNKNOWN
1612	MALE	15 TO 24 YEARS	RURAL	UNSPECIFIED	NEW CASE	NO	UNSPECIFIED	SPUTUM	PTB NOT DETECTED	UNKNOWN
1613	FEMALE	55 TO 64 YEARS	URBAN	UNSPECIFIED	NEW CASE	NO	UNSPECIFIED	SPUTUM	PTB NOT DETECTED	NEGATIVE
1614	MALE	45 TO 54 YEARS	URBAN	UNSPECIFIED	NEW CASE	NO	UNSPECIFIED	SPUTUM	PTB NOT DETECTED	UNKNOWN
1615	MALE	55 TO 64 YEARS	URBAN	UNSPECIFIED	NEW CASE	NO	UNSPECIFIED	SPUTUM	PTB NOT DETECTED	UNKNOWN
1616	MALE	>= 65 YEARS	URBAN	UNSPECIFIED	NEW CASE	NO	UNSPECIFIED	SPUTUM	PTB NOT DETECTED	UNKNOWN
1617	MALE	25 TO 34 YEARS	URBAN	UNSPECIFIED	NEW CASE	NO	UNSPECIFIED	SPUTUM	PTB NOT DETECTED	UNKNOWN
1618	MALE	25 TO 34 YEARS	URBAN	UNSPECIFIED	NEW CASE	NO	UNSPECIFIED	SPUTUM	PTB NOT DETECTED	UNKNOWN
1619	MALE	>= 65 YEARS	URBAN	UNSPECIFIED	NEW CASE	NO	UNSPECIFIED	SPUTUM	PTB NOT DETECTED	UNKNOWN
1620	MALE	45 TO 54 YEARS	UNSPECIFIED	UNSPECIFIED	NEW CASE	NO	UNSPECIFIED	SPUTUM	PTB NOT DETECTED	UNKNOWN
1621	FEMALE	45 TO 54 YEARS	RURAL	UNSPECIFIED	NEW CASE	NO	UNSPECIFIED	SPUTUM	PTB NOT DETECTED	UNKNOWN
1622	MALE	15 TO 24 YEARS	URBAN	UNSPECIFIED	NEW CASE	NO	UNSPECIFIED	SPUTUM	PTB NOT DETECTED	UNKNOWN
1623	FEMALE	55 TO 64 YEARS	RURAL	UNSPECIFIED	NEW CASE	NO	UNSPECIFIED	SPUTUM	PTB NOT DETECTED	UNKNOWN
1624	MALE	25 TO 34 YEARS	URBAN	HIV/AIDS	NEW CASE	NO	UNSPECIFIED	SPUTUM	PTB NOT DETECTED	POSITIVE
1625	MALE	35 TO 44 YEARS	URBAN	UNSPECIFIED	NEW CASE	NO	UNSPECIFIED	SPUTUM	PTB NOT DETECTED	NEGATIVE
1626	MALE	25 TO 34 YEARS	URBAN	UNSPECIFIED	NEW CASE	NO	UNSPECIFIED	SPUTUM	PTB NOT DETECTED	UNKNOWN
1627	FEMALE	55 TO 64 YEARS	URBAN	UNSPECIFIED	NEW CASE	NO	UNSPECIFIED	SPUTUM	PTB NOT DETECTED	UNKNOWN
1628	FEMALE	45 TO 54 YEARS	URBAN	UNSPECIFIED	NEW CASE	NO	UNSPECIFIED	SPUTUM	PTB NOT DETECTED	UNKNOWN
1629	MALE	35 TO 44 YEARS	RURAL	UNSPECIFIED	NEW CASE	NO	UNSPECIFIED	SPUTUM	PTB NOT DETECTED	UNKNOWN
1630	MALE	35 TO 44 YEARS	RURAL	UNSPECIFIED	NEW CASE	NO	UNSPECIFIED	SPUTUM	PTB DETECTED, RIF SENSITIVE	UNKNOWN
1631	MALE	35 TO 44 YEARS	URBAN	UNSPECIFIED	NEW CASE	NO	UNSPECIFIED	SPUTUM	PTB NOT DETECTED	UNKNOWN
1632	MALE	35 TO 44 YEARS	URBAN	UNSPECIFIED	NEW CASE	NO	UNSPECIFIED	SPUTUM	PTB NOT DETECTED	UNKNOWN
1633	MALE	45 TO 54 YEARS	URBAN	UNSPECIFIED	NEW CASE	NO	UNSPECIFIED	SPUTUM	PTB NOT DETECTED	UNKNOWN
1634	MALE	45 TO 54 YEARS	URBAN	UNSPECIFIED	NEW CASE	NO	UNSPECIFIED	SPUTUM	PTB NOT DETECTED	UNKNOWN
1635	MALE	55 TO 64 YEARS	URBAN	UNSPECIFIED	NEW CASE	NO	UNSPECIFIED	SPUTUM	PTB NOT DETECTED	UNKNOWN
1636	MALE	>= 65 YEARS	URBAN	UNSPECIFIED	NEW CASE	NO	UNSPECIFIED	SPUTUM	PTB NOT DETECTED	UNKNOWN
1637	MALE	>= 65 YEARS	URBAN	UNSPECIFIED	NEW CASE	NO	UNSPECIFIED	SPUTUM	PTB NOT DETECTED	UNKNOWN
1638	FEMALE	35 TO 44 YEARS	URBAN	UNSPECIFIED	NEW CASE	UNSPECIFIED	UNSPECIFIED	SPUTUM	PTB NOT DETECTED	UNKNOWN
1639	MALE	15 TO 24 YEARS	URBAN	UNSPECIFIED	NEW CASE	NO	UNSPECIFIED	SPUTUM	PTB NOT DETECTED	UNKNOWN
1640	MALE	55 TO 64 YEARS	URBAN	UNSPECIFIED	NEW CASE	UNSPECIFIED	UNSPECIFIED	SPUTUM	PTB NOT DETECTED	UNKNOWN
1641	MALE	25 TO 34 YEARS	URBAN	UNSPECIFIED	NEW CASE	NO	UNSPECIFIED	SPUTUM	PTB NOT DETECTED	UNKNOWN
1642	MALE	25 TO 34 YEARS	URBAN	UNSPECIFIED	NEW CASE	NO	UNSPECIFIED	SPUTUM	PTB NOT DETECTED	UNKNOWN
1643	FEMALE	55 TO 64 YEARS	URBAN	UNSPECIFIED	NEW CASE	NO	UNSPECIFIED	SPUTUM	PTB NOT DETECTED	UNKNOWN
1644	MALE	45 TO 54 YEARS	UNSPECIFIED	UNSPECIFIED	NEW CASE	NO	UNSPECIFIED	SPUTUM	PTB NOT DETECTED	UNKNOWN
1645	MALE	>= 65 YEARS	URBAN	UNSPECIFIED	NEW CASE	NO	UNSPECIFIED	SPUTUM	PTB NOT DETECTED	UNKNOWN
1646	FEMALE	25 TO 34 YEARS	URBAN	UNSPECIFIED	NEW CASE	NO	UNSPECIFIED	SPUTUM	PTB NOT DETECTED	UNKNOWN
1647	FEMALE	35 TO 44 YEARS	URBAN	UNSPECIFIED	NEW CASE	NO	UNSPECIFIED	SPUTUM	PTB NOT DETECTED	UNKNOWN
1648	FEMALE	35 TO 44 YEARS	UNSPECIFIED	UNSPECIFIED	NEW CASE	NO	UNSPECIFIED	SPUTUM	PTB NOT DETECTED	UNKNOWN
1650	FEMALE	35 TO 44 YEARS	URBAN	UNSPECIFIED	NEW CASE	NO	UNSPECIFIED	SPUTUM	PTB NOT DETECTED	UNKNOWN
1651	FEMALE	55 TO 64 YEARS	UNSPECIFIED	UNSPECIFIED	NEW CASE	NO	NOT DONE	SPUTUM	PTB NOT DETECTED	UNSPECIFIED
1652	MALE	15 TO 24 YEARS	URBAN	UNSPECIFIED	NEW CASE	NO	UNSPECIFIED	SPUTUM	PTB NOT DETECTED	UNKNOWN
1653	MALE	>= 65 YEARS	URBAN	UNSPECIFIED	NEW CASE	NO	UNSPECIFIED	SPUTUM	PTB NOT DETECTED	UNKNOWN
1655	MALE	>= 65 YEARS	URBAN	UNSPECIFIED	NEW CASE	NO	UNSPECIFIED	SPUTUM	PTB NOT DETECTED	UNKNOWN
1656	FEMALE	45 TO 54 YEARS	URBAN	UNSPECIFIED	NEW CASE	NO	UNSPECIFIED	SPUTUM	PTB NOT DETECTED	UNKNOWN
1657	FEMALE	55 TO 64 YEARS	URBAN	UNSPECIFIED	NEW CASE	NO	UNSPECIFIED	SPUTUM	PTB NOT DETECTED	UNKNOWN
1658	MALE	55 TO 64 YEARS	URBAN	UNSPECIFIED	NEW CASE	NO	UNSPECIFIED	SPUTUM	PTB NOT DETECTED	UNKNOWN
1659	MALE	15 TO 24 YEARS	RURAL	UNSPECIFIED	NEW CASE	NO	UNSPECIFIED	SPUTUM	PTB NOT DETECTED	UNKNOWN
1660	MALE	>= 65 YEARS	URBAN	UNSPECIFIED	NEW CASE	NO	UNSPECIFIED	SPUTUM	PTB DETECTED, RIF SENSITIVE	UNKNOWN
1661	MALE	15 TO 24 YEARS	RURAL	UNSPECIFIED	NEW CASE	NO	UNSPECIFIED	SPUTUM	PTB NOT DETECTED	UNKNOWN
1662	FEMALE	25 TO 34 YEARS	RURAL	UNSPECIFIED	NEW CASE	NO	UNSPECIFIED	SPUTUM	PTB NOT DETECTED	UNKNOWN
1663	FEMALE	45 TO 54 YEARS	URBAN	OTHER DISEASES	NEW CASE	NO	UNSPECIFIED	SPUTUM	PTB NOT DETECTED	UNKNOWN
1664	FEMALE	35 TO 44 YEARS	URBAN	UNSPECIFIED	NEW CASE	NO	UNSPECIFIED	SPUTUM	PTB NOT DETECTED	UNKNOWN
1665	FEMALE	55 TO 64 YEARS	RURAL	UNSPECIFIED	NEW CASE	NO	UNSPECIFIED	SPUTUM	PTB NOT DETECTED	UNKNOWN
1666	MALE	35 TO 44 YEARS	URBAN	UNSPECIFIED	NEW CASE	NO	UNSPECIFIED	SPUTUM	PTB NOT DETECTED	UNKNOWN
1667	FEMALE	>= 65 YEARS	URBAN	UNSPECIFIED	NEW CASE	NO	UNSPECIFIED	SPUTUM	PTB NOT DETECTED	UNKNOWN
1668	MALE	55 TO 64 YEARS	URBAN	UNSPECIFIED	NEW CASE	NO	UNSPECIFIED	SPUTUM	PTB NOT DETECTED	UNKNOWN
1669	MALE	>= 65 YEARS	URBAN	UNSPECIFIED	NEW CASE	NO	UNSPECIFIED	SPUTUM	PTB NOT DETECTED	UNKNOWN
1670	FEMALE	35 TO 44 YEARS	URBAN	UNSPECIFIED	NEW CASE	NO	UNSPECIFIED	SPUTUM	PTB NOT DETECTED	UNKNOWN
1671	FEMALE	0 TO 14 YEARS	URBAN	UNSPECIFIED	NEW CASE	NO	UNSPECIFIED	SPUTUM	PTB NOT DETECTED	UNKNOWN
1672	MALE	>= 65 YEARS	URBAN	UNSPECIFIED	NEW CASE	NO	UNSPECIFIED	SPUTUM	PTB NOT DETECTED	UNKNOWN
1673	MALE	55 TO 64 YEARS	URBAN	UNSPECIFIED	NEW CASE	NO	UNSPECIFIED	SPUTUM	PTB NOT DETECTED	UNKNOWN
1674	MALE	15 TO 24 YEARS	URBAN	UNSPECIFIED	NEW CASE	NO	UNSPECIFIED	SPUTUM	PTB NOT DETECTED	UNKNOWN
1675	FEMALE	25 TO 34 YEARS	URBAN	UNSPECIFIED	NEW CASE	NO	UNSPECIFIED	SPUTUM	PTB NOT DETECTED	UNKNOWN
1676	FEMALE	>= 65 YEARS	URBAN	UNSPECIFIED	NEW CASE	NO	UNSPECIFIED	SPUTUM	PTB NOT DETECTED	UNKNOWN
1677	MALE	55 TO 64 YEARS	URBAN	UNSPECIFIED	NEW CASE	NO	UNSPECIFIED	SPUTUM	PTB DETECTED, RIF SENSITIVE	UNKNOWN
1678	MALE	35 TO 44 YEARS	UNSPECIFIED	UNSPECIFIED	NEW CASE	NO	UNSPECIFIED	SPUTUM	PTB NOT DETECTED	UNKNOWN
1679	MALE	>= 65 YEARS	URBAN	UNSPECIFIED	NEW CASE	NO	UNSPECIFIED	SPUTUM	PTB NOT DETECTED	UNKNOWN
1680	FEMALE	45 TO 54 YEARS	URBAN	UNSPECIFIED	NEW CASE	NO	UNSPECIFIED	SPUTUM	PTB NOT DETECTED	UNKNOWN
1681	MALE	>= 65 YEARS	URBAN	UNSPECIFIED	NEW CASE	NO	UNSPECIFIED	SPUTUM	PTB NOT DETECTED	UNKNOWN
1682	MALE	25 TO 34 YEARS	URBAN	UNSPECIFIED	NEW CASE	NO	UNSPECIFIED	SPUTUM	PTB NOT DETECTED	UNKNOWN
1683	MALE	25 TO 34 YEARS	URBAN	UNSPECIFIED	NEW CASE	NO	UNSPECIFIED	SPUTUM	PTB NOT DETECTED	UNKNOWN
1684	MALE	25 TO 34 YEARS	UNSPECIFIED	UNSPECIFIED	NEW CASE	NO	UNSPECIFIED	SPUTUM	PTB NOT DETECTED	UNKNOWN
1685	FEMALE	25 TO 34 YEARS	URBAN	UNSPECIFIED	NEW CASE	NO	UNSPECIFIED	SPUTUM	PTB NOT DETECTED	UNKNOWN
1686	MALE	>= 65 YEARS	UNSPECIFIED	UNSPECIFIED	NEW CASE	NO	UNSPECIFIED	SPUTUM	PTB NOT DETECTED	UNKNOWN
1687	FEMALE	0 TO 14 YEARS	URBAN	UNSPECIFIED	NEW CASE	NO	UNSPECIFIED	SPUTUM	PTB NOT DETECTED	UNKNOWN
1688	MALE	0 TO 14 YEARS	URBAN	UNSPECIFIED	NEW CASE	NO	UNSPECIFIED	SPUTUM	PTB NOT DETECTED	UNKNOWN
1689	MALE	0 TO 14 YEARS	URBAN	UNSPECIFIED	NEW CASE	NO	UNSPECIFIED	SPUTUM	PTB NOT DETECTED	UNKNOWN
1690	MALE	15 TO 24 YEARS	UNSPECIFIED	UNSPECIFIED	NEW CASE	NO	UNSPECIFIED	SPUTUM	PTB DETECTED, RIF SENSITIVE	UNKNOWN
1691	FEMALE	35 TO 44 YEARS	URBAN	UNSPECIFIED	NEW CASE	NO	UNSPECIFIED	SPUTUM	PTB NOT DETECTED	UNSPECIFIED
1692	MALE	45 TO 54 YEARS	URBAN	UNSPECIFIED	NEW CASE	NO	UNSPECIFIED	SPUTUM	PTB NOT DETECTED	UNKNOWN
1693	FEMALE	55 TO 64 YEARS	URBAN	UNSPECIFIED	NEW CASE	NO	UNSPECIFIED	SPUTUM	PTB NOT DETECTED	UNKNOWN
1694	MALE	35 TO 44 YEARS	URBAN	UNSPECIFIED	NEW CASE	NO	UNSPECIFIED	SPUTUM	PTB NOT DETECTED	UNKNOWN
1695	MALE	35 TO 44 YEARS	UNSPECIFIED	UNSPECIFIED	NEW CASE	NO	NOT DONE	SPUTUM	PTB NOT DETECTED	UNKNOWN
1696	FEMALE	>= 65 YEARS	URBAN	UNSPECIFIED	NEW CASE	NO	UNSPECIFIED	SPUTUM	PTB NOT DETECTED	UNKNOWN
1697	FEMALE	>= 65 YEARS	RURAL	UNSPECIFIED	NEW CASE	NO	UNSPECIFIED	SPUTUM	PTB NOT DETECTED	UNKNOWN
1698	FEMALE	45 TO 54 YEARS	URBAN	UNSPECIFIED	NEW CASE	UNSPECIFIED	UNSPECIFIED	SPUTUM	PTB NOT DETECTED	UNKNOWN
1699	FEMALE	25 TO 34 YEARS	URBAN	UNSPECIFIED	NEW CASE	NO	UNSPECIFIED	SPUTUM	PTB NOT DETECTED	UNKNOWN
1700	MALE	15 TO 24 YEARS	UNSPECIFIED	UNSPECIFIED	NEW CASE	NO	UNSPECIFIED	SPUTUM	PTB NOT DETECTED	UNKNOWN
1701	MALE	15 TO 24 YEARS	URBAN	UNSPECIFIED	NEW CASE	NO	UNSPECIFIED	SPUTUM	PTB NOT DETECTED	UNKNOWN
1702	MALE	55 TO 64 YEARS	URBAN	UNSPECIFIED	NEW CASE	NO	UNSPECIFIED	SPUTUM	PTB NOT DETECTED	UNKNOWN
1703	FEMALE	25 TO 34 YEARS	URBAN	UNSPECIFIED	NEW CASE	NO	UNSPECIFIED	SPUTUM	PTB NOT DETECTED	UNKNOWN
1704	FEMALE	25 TO 34 YEARS	RURAL	UNSPECIFIED	NEW CASE	NO	UNSPECIFIED	SPUTUM	PTB NOT DETECTED	UNKNOWN
1705	FEMALE	35 TO 44 YEARS	RURAL	UNSPECIFIED	NEW CASE	NO	UNSPECIFIED	SPUTUM	PTB NOT DETECTED	UNKNOWN
1706	FEMALE	25 TO 34 YEARS	URBAN	HIV/AIDS	NEW CASE	NO	UNSPECIFIED	SPUTUM	PTB NOT DETECTED	POSITIVE
1707	FEMALE	35 TO 44 YEARS	URBAN	UNSPECIFIED	NEW CASE	NO	UNSPECIFIED	SPUTUM	PTB NOT DETECTED	UNKNOWN
1708	FEMALE	55 TO 64 YEARS	RURAL	UNSPECIFIED	NEW CASE	NO	UNSPECIFIED	SPUTUM	PTB NOT DETECTED	UNKNOWN
1709	FEMALE	25 TO 34 YEARS	URBAN	UNSPECIFIED	NEW CASE	NO	UNSPECIFIED	SPUTUM	PTB NOT DETECTED	UNKNOWN
1710	FEMALE	45 TO 54 YEARS	RURAL	UNSPECIFIED	NEW CASE	NO	UNSPECIFIED	SPUTUM	PTB NOT DETECTED	UNKNOWN
1711	MALE	>= 65 YEARS	URBAN	UNSPECIFIED	NEW CASE	NO	UNSPECIFIED	SPUTUM	PTB NOT DETECTED	UNKNOWN
1712	MALE	55 TO 64 YEARS	URBAN	UNSPECIFIED	NEW CASE	NO	UNSPECIFIED	SPUTUM	PTB DETECTED, RIF SENSITIVE	UNKNOWN
1713	MALE	35 TO 44 YEARS	URBAN	UNSPECIFIED	NEW CASE	NO	UNSPECIFIED	SPUTUM	PTB NOT DETECTED	UNKNOWN
1714	FEMALE	15 TO 24 YEARS	URBAN	UNSPECIFIED	NEW CASE	NO	UNSPECIFIED	SPUTUM	PTB DETECTED, RIF SENSITIVE	UNKNOWN
1715	MALE	55 TO 64 YEARS	URBAN	UNSPECIFIED	NEW CASE	NO	UNSPECIFIED	SPUTUM	PTB NOT DETECTED	UNKNOWN
1716	FEMALE	35 TO 44 YEARS	URBAN	UNSPECIFIED	NEW CASE	NO	UNSPECIFIED	SPUTUM	PTB NOT DETECTED	UNKNOWN
1717	FEMALE	45 TO 54 YEARS	URBAN	UNSPECIFIED	NEW CASE	NO	UNSPECIFIED	SPUTUM	PTB NOT DETECTED	UNKNOWN
1718	FEMALE	25 TO 34 YEARS	URBAN	UNSPECIFIED	NEW CASE	NO	UNSPECIFIED	SPUTUM	PTB NOT DETECTED	UNKNOWN
1719	FEMALE	35 TO 44 YEARS	URBAN	UNSPECIFIED	NEW CASE	NO	UNSPECIFIED	SPUTUM	PTB NOT DETECTED	UNKNOWN
1720	MALE	15 TO 24 YEARS	UNSPECIFIED	UNSPECIFIED	NEW CASE	NO	UNSPECIFIED	SPUTUM	PTB NOT DETECTED	UNKNOWN
1721	FEMALE	45 TO 54 YEARS	URBAN	UNSPECIFIED	NEW CASE	NO	UNSPECIFIED	SPUTUM	PTB NOT DETECTED	NEGATIVE
1722	MALE	35 TO 44 YEARS	URBAN	UNSPECIFIED	NEW CASE	NO	UNSPECIFIED	SPUTUM	PTB NOT DETECTED	UNKNOWN
1723	MALE	>= 65 YEARS	URBAN	UNSPECIFIED	NEW CASE	NO	UNSPECIFIED	SPUTUM	PTB NOT DETECTED	NEGATIVE
1724	MALE	35 TO 44 YEARS	URBAN	UNSPECIFIED	NEW CASE	NO	UNSPECIFIED	SPUTUM	PTB NOT DETECTED	UNKNOWN
1725	MALE	25 TO 34 YEARS	URBAN	UNSPECIFIED	NEW CASE	NO	UNSPECIFIED	SPUTUM	PTB NOT DETECTED	UNKNOWN
1726	MALE	35 TO 44 YEARS	URBAN	UNSPECIFIED	NEW CASE	NO	UNSPECIFIED	SPUTUM	PTB NOT DETECTED	UNKNOWN
1727	FEMALE	0 TO 14 YEARS	URBAN	UNSPECIFIED	NEW CASE	NO	UNSPECIFIED	SPUTUM	PTB NOT DETECTED	UNKNOWN
1728	FEMALE	0 TO 14 YEARS	URBAN	HIV/AIDS	NEW CASE	NO	UNSPECIFIED	SPUTUM	PTB NOT DETECTED	POSITIVE
1729	FEMALE	0 TO 14 YEARS	URBAN	UNSPECIFIED	NEW CASE	NO	UNSPECIFIED	SPUTUM	PTB NOT DETECTED	UNKNOWN
1730	FEMALE	25 TO 34 YEARS	URBAN	UNSPECIFIED	NEW CASE	UNSPECIFIED	UNSPECIFIED	SPUTUM	PTB NOT DETECTED	UNKNOWN
1731	MALE	15 TO 24 YEARS	URBAN	UNSPECIFIED	NEW CASE	NO	UNSPECIFIED	SPUTUM	PTB NOT DETECTED	UNKNOWN
1732	FEMALE	15 TO 24 YEARS	URBAN	UNSPECIFIED	NEW CASE	NO	UNSPECIFIED	SPUTUM	PTB DETECTED, RIF SENSITIVE	UNKNOWN
1733	FEMALE	15 TO 24 YEARS	URBAN	OTHER DISEASES	NEW CASE	NO	UNSPECIFIED	SPUTUM	PTB NOT DETECTED	UNKNOWN
1734	MALE	15 TO 24 YEARS	URBAN	UNSPECIFIED	NEW CASE	NO	UNSPECIFIED	SPUTUM	PTB NOT DETECTED	UNKNOWN
1735	MALE	15 TO 24 YEARS	URBAN	HIV/AIDS	NEW CASE	NO	UNSPECIFIED	SPUTUM	PTB DETECTED, RIF SENSITIVE	POSITIVE
1736	FEMALE	15 TO 24 YEARS	URBAN	UNSPECIFIED	NEW CASE	NO	UNSPECIFIED	SPUTUM	PTB NOT DETECTED	UNKNOWN
1737	FEMALE	15 TO 24 YEARS	URBAN	UNSPECIFIED	NEW CASE	NO	UNSPECIFIED	SPUTUM	PTB NOT DETECTED	UNKNOWN
1738	FEMALE	25 TO 34 YEARS	URBAN	UNSPECIFIED	NEW CASE	NO	UNSPECIFIED	SPUTUM	PTB NOT DETECTED	UNKNOWN
1739	MALE	45 TO 54 YEARS	URBAN	UNSPECIFIED	NEW CASE	NO	UNSPECIFIED	SPUTUM	PTB NOT DETECTED	UNKNOWN
1740	MALE	0 TO 14 YEARS	URBAN	UNSPECIFIED	NEW CASE	NO	UNSPECIFIED	SPUTUM	PTB NOT DETECTED	NEGATIVE
1741	MALE	15 TO 24 YEARS	URBAN	OTHER DISEASES	NEW CASE	NO	UNSPECIFIED	SPUTUM	PTB DETECTED, RIF SENSITIVE	UNKNOWN
1742	MALE	0 TO 14 YEARS	URBAN	HIV/AIDS	RELAPSE	NO	UNSPECIFIED	SPUTUM	PTB DETECTED, RIF SENSITIVE	POSITIVE
1743	FEMALE	25 TO 34 YEARS	URBAN	UNSPECIFIED	NEW CASE	NO	UNSPECIFIED	SPUTUM	PTB NOT DETECTED	UNKNOWN
1744	FEMALE	45 TO 54 YEARS	URBAN	UNSPECIFIED	NEW CASE	NO	UNSPECIFIED	SPUTUM	PTB NOT DETECTED	UNKNOWN
1745	FEMALE	>= 65 YEARS	URBAN	UNSPECIFIED	NEW CASE	NO	UNSPECIFIED	SPUTUM	PTB NOT DETECTED	UNKNOWN
1746	MALE	15 TO 24 YEARS	URBAN	UNSPECIFIED	NEW CASE	NO	UNSPECIFIED	SPUTUM	PTB NOT DETECTED	UNKNOWN
1747	MALE	25 TO 34 YEARS	URBAN	UNSPECIFIED	NEW CASE	NO	UNSPECIFIED	SPUTUM	PTB NOT DETECTED	UNKNOWN
1748	FEMALE	55 TO 64 YEARS	URBAN	UNSPECIFIED	NEW CASE	NO	UNSPECIFIED	SPUTUM	PTB DETECTED, RIF SENSITIVE	UNKNOWN
1749	MALE	25 TO 34 YEARS	URBAN	UNSPECIFIED	NEW CASE	NO	UNSPECIFIED	SPUTUM	PTB NOT DETECTED	UNKNOWN
1750	MALE	25 TO 34 YEARS	URBAN	UNSPECIFIED	NEW CASE	NO	UNSPECIFIED	SPUTUM	PTB NOT DETECTED	UNKNOWN
1751	MALE	35 TO 44 YEARS	URBAN	UNSPECIFIED	NEW CASE	NO	UNSPECIFIED	SPUTUM	PTB DETECTED, RIF SENSITIVE	UNKNOWN
1752	MALE	>= 65 YEARS	URBAN	UNSPECIFIED	NEW CASE	NO	UNSPECIFIED	SPUTUM	PTB NOT DETECTED	NEGATIVE
1753	MALE	15 TO 24 YEARS	RURAL	UNSPECIFIED	NEW CASE	NO	UNSPECIFIED	SPUTUM	PTB NOT DETECTED	UNKNOWN
1754	FEMALE	>= 65 YEARS	RURAL	UNSPECIFIED	NEW CASE	NO	UNSPECIFIED	SPUTUM	PTB NOT DETECTED	UNKNOWN
1755	MALE	>= 65 YEARS	URBAN	UNSPECIFIED	NEW CASE	NO	UNSPECIFIED	SPUTUM	PTB NOT DETECTED	UNKNOWN
1756	FEMALE	25 TO 34 YEARS	URBAN	UNSPECIFIED	NEW CASE	NO	UNSPECIFIED	SPUTUM	PTB NOT DETECTED	UNKNOWN
1757	MALE	0 TO 14 YEARS	URBAN	UNSPECIFIED	NEW CASE	NO	UNSPECIFIED	SPUTUM	PTB NOT DETECTED	UNKNOWN
1758	FEMALE	45 TO 54 YEARS	URBAN	UNSPECIFIED	NEW CASE	NO	UNSPECIFIED	SPUTUM	PTB NOT DETECTED	UNKNOWN
1759	MALE	>= 65 YEARS	URBAN	UNSPECIFIED	NEW CASE	NO	UNSPECIFIED	SPUTUM	PTB NOT DETECTED	NEGATIVE
1760	MALE	35 TO 44 YEARS	URBAN	UNSPECIFIED	NEW CASE	NO	UNSPECIFIED	SPUTUM	PTB NOT DETECTED	UNKNOWN
1761	MALE	25 TO 34 YEARS	URBAN	UNSPECIFIED	NEW CASE	NO	UNSPECIFIED	SPUTUM	PTB NOT DETECTED	UNKNOWN
1762	FEMALE	35 TO 44 YEARS	URBAN	UNSPECIFIED	NEW CASE	NO	UNSPECIFIED	SPUTUM	PTB NOT DETECTED	UNKNOWN
1763	FEMALE	25 TO 34 YEARS	URBAN	UNSPECIFIED	NEW CASE	NO	UNSPECIFIED	SPUTUM	PTB DETECTED, RIF SENSITIVE	UNKNOWN
1764	MALE	45 TO 54 YEARS	URBAN	UNSPECIFIED	NEW CASE	NO	UNSPECIFIED	SPUTUM	PTB NOT DETECTED	UNKNOWN
1765	MALE	35 TO 44 YEARS	RURAL	UNSPECIFIED	NEW CASE	NO	UNSPECIFIED	SPUTUM	PTB DETECTED, RIF SENSITIVE	UNKNOWN
1766	MALE	35 TO 44 YEARS	RURAL	UNSPECIFIED	NEW CASE	NO	UNSPECIFIED	SPUTUM	PTB NOT DETECTED	UNKNOWN
1767	FEMALE	35 TO 44 YEARS	RURAL	UNSPECIFIED	NEW CASE	NO	UNSPECIFIED	SPUTUM	PTB NOT DETECTED	UNKNOWN
1768	FEMALE	35 TO 44 YEARS	URBAN	UNSPECIFIED	NEW CASE	NO	UNSPECIFIED	SPUTUM	PTB NOT DETECTED	UNKNOWN
1769	FEMALE	55 TO 64 YEARS	RURAL	UNSPECIFIED	NEW CASE	NO	UNSPECIFIED	SPUTUM	PTB NOT DETECTED	UNKNOWN
1770	MALE	35 TO 44 YEARS	URBAN	UNSPECIFIED	NEW CASE	NO	UNSPECIFIED	SPUTUM	PTB NOT DETECTED	UNKNOWN
1771	FEMALE	35 TO 44 YEARS	URBAN	UNSPECIFIED	NEW CASE	NO	UNSPECIFIED	SPUTUM	PTB NOT DETECTED	UNKNOWN
1772	FEMALE	25 TO 34 YEARS	RURAL	UNSPECIFIED	NEW CASE	NO	UNSPECIFIED	SPUTUM	PTB NOT DETECTED	UNKNOWN
1773	FEMALE	45 TO 54 YEARS	RURAL	UNSPECIFIED	NEW CASE	NO	UNSPECIFIED	SPUTUM	PTB NOT DETECTED	UNKNOWN
1774	MALE	45 TO 54 YEARS	URBAN	UNSPECIFIED	NEW CASE	NO	UNSPECIFIED	SPUTUM	PTB NOT DETECTED	UNKNOWN
1775	MALE	55 TO 64 YEARS	RURAL	UNSPECIFIED	UNSPECIFIED	NO	UNSPECIFIED	SPUTUM	PTB NOT DETECTED	UNKNOWN
1776	MALE	55 TO 64 YEARS	URBAN	UNSPECIFIED	NEW CASE	NO	UNSPECIFIED	SPUTUM	PTB NOT DETECTED	UNKNOWN
1777	MALE	35 TO 44 YEARS	RURAL	UNSPECIFIED	NEW CASE	NO	UNSPECIFIED	SPUTUM	PTB NOT DETECTED	UNKNOWN
1778	MALE	35 TO 44 YEARS	URBAN	UNSPECIFIED	NEW CASE	NO	UNSPECIFIED	SPUTUM	PTB NOT DETECTED	UNKNOWN
1779	MALE	15 TO 24 YEARS	URBAN	UNSPECIFIED	NEW CASE	NO	UNSPECIFIED	SPUTUM	PTB NOT DETECTED	UNKNOWN
1780	MALE	45 TO 54 YEARS	URBAN	UNSPECIFIED	NEW CASE	NO	UNSPECIFIED	SPUTUM	PTB NOT DETECTED	UNKNOWN
1781	FEMALE	25 TO 34 YEARS	RURAL	UNSPECIFIED	NEW CASE	NO	UNSPECIFIED	SPUTUM	PTB NOT DETECTED	UNKNOWN
1782	FEMALE	55 TO 64 YEARS	URBAN	UNSPECIFIED	NEW CASE	NO	UNSPECIFIED	SPUTUM	PTB NOT DETECTED	UNKNOWN
1783	FEMALE	25 TO 34 YEARS	RURAL	UNSPECIFIED	NEW CASE	NO	UNSPECIFIED	SPUTUM	PTB NOT DETECTED	UNKNOWN
1784	MALE	15 TO 24 YEARS	RURAL	UNSPECIFIED	NEW CASE	NO	UNSPECIFIED	SPUTUM	PTB NOT DETECTED	UNKNOWN
1785	MALE	35 TO 44 YEARS	RURAL	UNSPECIFIED	NEW CASE	NO	UNSPECIFIED	SPUTUM	PTB NOT DETECTED	UNKNOWN
1786	MALE	15 TO 24 YEARS	RURAL	UNSPECIFIED	NEW CASE	NO	UNSPECIFIED	SPUTUM	PTB NOT DETECTED	UNKNOWN
1787	MALE	0 TO 14 YEARS	URBAN	UNSPECIFIED	NEW CASE	NO	UNSPECIFIED	SPUTUM	PTB DETECTED, RIF SENSITIVE	UNKNOWN
1788	FEMALE	25 TO 34 YEARS	RURAL	UNSPECIFIED	NEW CASE	NO	UNSPECIFIED	SPUTUM	PTB DETECTED, RIF SENSITIVE	UNKNOWN
1789	FEMALE	25 TO 34 YEARS	URBAN	UNSPECIFIED	NEW CASE	NO	UNSPECIFIED	SPUTUM	PTB NOT DETECTED	UNKNOWN
1790	MALE	35 TO 44 YEARS	RURAL	UNSPECIFIED	NEW CASE	NO	UNSPECIFIED	SPUTUM	PTB NOT DETECTED	UNKNOWN
1791	MALE	15 TO 24 YEARS	URBAN	UNSPECIFIED	NEW CASE	NO	UNSPECIFIED	SPUTUM	PTB NOT DETECTED	UNKNOWN
1792	MALE	35 TO 44 YEARS	URBAN	UNSPECIFIED	NEW CASE	NO	UNSPECIFIED	SPUTUM	PTB NOT DETECTED	UNKNOWN
1793	FEMALE	25 TO 34 YEARS	URBAN	UNSPECIFIED	NEW CASE	NO	UNSPECIFIED	SPUTUM	PTB NOT DETECTED	UNKNOWN
1794	MALE	15 TO 24 YEARS	URBAN	UNSPECIFIED	NEW CASE	NO	UNSPECIFIED	SPUTUM	PTB NOT DETECTED	UNKNOWN
1795	FEMALE	15 TO 24 YEARS	RURAL	UNSPECIFIED	NEW CASE	NO	UNSPECIFIED	SPUTUM	PTB NOT DETECTED	UNKNOWN
1796	MALE	35 TO 44 YEARS	RURAL	UNSPECIFIED	NEW CASE	NO	UNSPECIFIED	SPUTUM	PTB NOT DETECTED	UNKNOWN
1797	MALE	45 TO 54 YEARS	URBAN	UNSPECIFIED	NEW CASE	NO	UNSPECIFIED	SPUTUM	PTB NOT DETECTED	UNKNOWN
1798	FEMALE	25 TO 34 YEARS	URBAN	UNSPECIFIED	NEW CASE	NO	UNSPECIFIED	SPUTUM	PTB NOT DETECTED	UNKNOWN
1799	MALE	35 TO 44 YEARS	URBAN	UNSPECIFIED	NEW CASE	NO	UNSPECIFIED	SPUTUM	PTB DETECTED, RIF SENSITIVE	UNKNOWN
1800	MALE	25 TO 34 YEARS	RURAL	UNSPECIFIED	NEW CASE	NO	UNSPECIFIED	SPUTUM	PTB NOT DETECTED	UNKNOWN
1801	FEMALE	25 TO 34 YEARS	RURAL	UNSPECIFIED	NEW CASE	NO	UNSPECIFIED	SPUTUM	PTB NOT DETECTED	UNKNOWN
1802	MALE	35 TO 44 YEARS	URBAN	UNSPECIFIED	NEW CASE	NO	UNSPECIFIED	SPUTUM	PTB NOT DETECTED	UNKNOWN
1803	MALE	25 TO 34 YEARS	URBAN	UNSPECIFIED	NEW CASE	NO	UNSPECIFIED	SPUTUM	PTB NOT DETECTED	UNKNOWN
1804	MALE	45 TO 54 YEARS	URBAN	UNSPECIFIED	NEW CASE	NO	UNSPECIFIED	SPUTUM	PTB NOT DETECTED	UNKNOWN
1805	MALE	25 TO 34 YEARS	RURAL	UNSPECIFIED	NEW CASE	NO	NOT DONE	SPUTUM	PTB NOT DETECTED	UNKNOWN
1806	MALE	35 TO 44 YEARS	URBAN	UNSPECIFIED	NEW CASE	NO	UNSPECIFIED	SPUTUM	PTB NOT DETECTED	UNKNOWN
1807	FEMALE	25 TO 34 YEARS	RURAL	UNSPECIFIED	NEW CASE	NO	UNSPECIFIED	SPUTUM	PTB NOT DETECTED	UNKNOWN
1808	MALE	35 TO 44 YEARS	URBAN	UNSPECIFIED	NEW CASE	NO	UNSPECIFIED	SPUTUM	PTB NOT DETECTED	UNKNOWN
1809	MALE	45 TO 54 YEARS	UNSPECIFIED	UNSPECIFIED	NEW CASE	NO	UNSPECIFIED	SPUTUM	PTB NOT DETECTED	UNKNOWN
1810	FEMALE	25 TO 34 YEARS	UNSPECIFIED	UNSPECIFIED	NEW CASE	NO	UNSPECIFIED	SPUTUM	PTB NOT DETECTED	UNKNOWN
1811	FEMALE	45 TO 54 YEARS	UNSPECIFIED	UNSPECIFIED	NEW CASE	UNSPECIFIED	UNSPECIFIED	SPUTUM	PTB NOT DETECTED	UNKNOWN
1812	MALE	25 TO 34 YEARS	URBAN	UNSPECIFIED	NEW CASE	NO	UNSPECIFIED	SPUTUM	PTB NOT DETECTED	UNKNOWN
1813	FEMALE	45 TO 54 YEARS	URBAN	UNSPECIFIED	NEW CASE	NO	UNSPECIFIED	SPUTUM	PTB NOT DETECTED	UNKNOWN
1814	MALE	55 TO 64 YEARS	UNSPECIFIED	UNSPECIFIED	NEW CASE	NO	UNSPECIFIED	SPUTUM	PTB NOT DETECTED	UNKNOWN
1815	MALE	55 TO 64 YEARS	UNSPECIFIED	UNSPECIFIED	NEW CASE	NO	UNSPECIFIED	SPUTUM	PTB DETECTED, RIF SENSITIVE	UNKNOWN
1816	FEMALE	55 TO 64 YEARS	UNSPECIFIED	UNSPECIFIED	NEW CASE	NO	UNSPECIFIED	SPUTUM	PTB NOT DETECTED	UNKNOWN
1817	MALE	35 TO 44 YEARS	URBAN	UNSPECIFIED	NEW CASE	NO	UNSPECIFIED	SPUTUM	PTB NOT DETECTED	UNKNOWN
1818	FEMALE	25 TO 34 YEARS	UNSPECIFIED	UNSPECIFIED	NEW CASE	NO	UNSPECIFIED	SPUTUM	PTB NOT DETECTED	UNKNOWN
1819	MALE	55 TO 64 YEARS	URBAN	UNSPECIFIED	NEW CASE	NO	UNSPECIFIED	SPUTUM	PTB NOT DETECTED	UNKNOWN
1820	FEMALE	35 TO 44 YEARS	UNSPECIFIED	UNSPECIFIED	NEW CASE	NO	UNSPECIFIED	SPUTUM	PTB NOT DETECTED	UNKNOWN
1821	MALE	35 TO 44 YEARS	UNSPECIFIED	UNSPECIFIED	NEW CASE	NO	UNSPECIFIED	SPUTUM	PTB NOT DETECTED	UNKNOWN
1822	FEMALE	0 TO 14 YEARS	UNSPECIFIED	UNSPECIFIED	NEW CASE	NO	UNSPECIFIED	SPUTUM	PTB NOT DETECTED	UNKNOWN
1823	FEMALE	15 TO 24 YEARS	UNSPECIFIED	UNSPECIFIED	NEW CASE	NO	UNSPECIFIED	SPUTUM	PTB NOT DETECTED	UNKNOWN
1824	MALE	45 TO 54 YEARS	UNSPECIFIED	UNSPECIFIED	NEW CASE	NO	UNSPECIFIED	SPUTUM	PTB NOT DETECTED	UNKNOWN
1825	FEMALE	15 TO 24 YEARS	UNSPECIFIED	UNSPECIFIED	NEW CASE	NO	UNSPECIFIED	SPUTUM	PTB NOT DETECTED	UNKNOWN
1826	MALE	35 TO 44 YEARS	UNSPECIFIED	UNSPECIFIED	NEW CASE	NO	UNSPECIFIED	SPUTUM	PTB NOT DETECTED	UNKNOWN
1827	MALE	35 TO 44 YEARS	UNSPECIFIED	UNSPECIFIED	NEW CASE	NO	UNSPECIFIED	SPUTUM	PTB NOT DETECTED	UNKNOWN
1828	FEMALE	35 TO 44 YEARS	UNSPECIFIED	UNSPECIFIED	NEW CASE	NO	UNSPECIFIED	SPUTUM	PTB NOT DETECTED	UNKNOWN
1829	FEMALE	55 TO 64 YEARS	URBAN	UNSPECIFIED	NEW CASE	NO	UNSPECIFIED	SPUTUM	PTB NOT DETECTED	UNKNOWN
1830	FEMALE	35 TO 44 YEARS	URBAN	UNSPECIFIED	NEW CASE	NO	UNSPECIFIED	SPUTUM	PTB DETECTED, RIF SENSITIVE	UNKNOWN
1831	MALE	0 TO 14 YEARS	UNSPECIFIED	UNSPECIFIED	NEW CASE	NO	UNSPECIFIED	SPUTUM	PTB NOT DETECTED	UNKNOWN
1832	MALE	45 TO 54 YEARS	URBAN	UNSPECIFIED	NEW CASE	NO	UNSPECIFIED	SPUTUM	PTB NOT DETECTED	UNKNOWN
1833	FEMALE	25 TO 34 YEARS	UNSPECIFIED	UNSPECIFIED	NEW CASE	NO	UNSPECIFIED	SPUTUM	PTB NOT DETECTED	UNKNOWN
1834	FEMALE	35 TO 44 YEARS	UNSPECIFIED	UNSPECIFIED	NEW CASE	NO	UNSPECIFIED	SPUTUM	PTB NOT DETECTED	UNKNOWN
1835	FEMALE	45 TO 54 YEARS	UNSPECIFIED	UNSPECIFIED	NEW CASE	NO	UNSPECIFIED	SPUTUM	PTB NOT DETECTED	UNKNOWN
1836	FEMALE	15 TO 24 YEARS	UNSPECIFIED	UNSPECIFIED	NEW CASE	NO	UNSPECIFIED	SPUTUM	PTB NOT DETECTED	UNKNOWN
1837	FEMALE	35 TO 44 YEARS	UNSPECIFIED	HIV/AIDS	NEW CASE	NO	UNSPECIFIED	SPUTUM	PTB NOT DETECTED	POSITIVE
1838	FEMALE	15 TO 24 YEARS	UNSPECIFIED	UNSPECIFIED	NEW CASE	NO	UNSPECIFIED	SPUTUM	PTB NOT DETECTED	UNKNOWN
1839	FEMALE	15 TO 24 YEARS	UNSPECIFIED	UNSPECIFIED	NEW CASE	NO	UNSPECIFIED	SPUTUM	PTB NOT DETECTED	UNKNOWN
1840	MALE	35 TO 44 YEARS	RURAL	UNSPECIFIED	NEW CASE	NO	UNSPECIFIED	SPUTUM	PTB NOT DETECTED	UNKNOWN
1841	MALE	15 TO 24 YEARS	UNSPECIFIED	UNSPECIFIED	NEW CASE	NO	UNSPECIFIED	SPUTUM	PTB NOT DETECTED	UNKNOWN
1842	MALE	25 TO 34 YEARS	UNSPECIFIED	UNSPECIFIED	NEW CASE	NO	UNSPECIFIED	SPUTUM	PTB DETECTED, RIF SENSITIVE	NEGATIVE
1843	FEMALE	15 TO 24 YEARS	UNSPECIFIED	UNSPECIFIED	NEW CASE	NO	UNSPECIFIED	SPUTUM	PTB NOT DETECTED	UNKNOWN
1844	MALE	55 TO 64 YEARS	UNSPECIFIED	UNSPECIFIED	NEW CASE	NO	UNSPECIFIED	SPUTUM	PTB NOT DETECTED	UNKNOWN
1845	MALE	15 TO 24 YEARS	UNSPECIFIED	UNSPECIFIED	NEW CASE	NO	UNSPECIFIED	SPUTUM	PTB NOT DETECTED	UNKNOWN
1846	FEMALE	15 TO 24 YEARS	UNSPECIFIED	UNSPECIFIED	NEW CASE	NO	UNSPECIFIED	SPUTUM	PTB NOT DETECTED	UNKNOWN
1847	MALE	55 TO 64 YEARS	UNSPECIFIED	UNSPECIFIED	NEW CASE	NO	UNSPECIFIED	SPUTUM	PTB NOT DETECTED	UNKNOWN
1848	MALE	45 TO 54 YEARS	UNSPECIFIED	UNSPECIFIED	NEW CASE	NO	UNSPECIFIED	SPUTUM	PTB NOT DETECTED	UNKNOWN
1853	FEMALE	55 TO 64 YEARS	UNSPECIFIED	UNSPECIFIED	NEW CASE	NO	UNSPECIFIED	SPUTUM	PTB NOT DETECTED	UNKNOWN
1854	MALE	0 TO 14 YEARS	UNSPECIFIED	UNSPECIFIED	NEW CASE	NO	UNSPECIFIED	SPUTUM	PTB NOT DETECTED	UNKNOWN
1855	MALE	45 TO 54 YEARS	UNSPECIFIED	UNSPECIFIED	NEW CASE	NO	UNSPECIFIED	SPUTUM	PTB NOT DETECTED	UNKNOWN
1856	MALE	>= 65 YEARS	UNSPECIFIED	UNSPECIFIED	NEW CASE	NO	UNSPECIFIED	SPUTUM	PTB NOT DETECTED	UNKNOWN
1857	MALE	>= 65 YEARS	UNSPECIFIED	UNSPECIFIED	NEW CASE	NO	UNSPECIFIED	SPUTUM	PTB NOT DETECTED	UNKNOWN
1858	MALE	25 TO 34 YEARS	UNSPECIFIED	UNSPECIFIED	NEW CASE	NO	UNSPECIFIED	SPUTUM	PTB NOT DETECTED	UNKNOWN
1859	MALE	15 TO 24 YEARS	UNSPECIFIED	UNSPECIFIED	NEW CASE	NO	UNSPECIFIED	SPUTUM	PTB NOT DETECTED	UNKNOWN
1860	MALE	0 TO 14 YEARS	UNSPECIFIED	UNSPECIFIED	NEW CASE	NO	UNSPECIFIED	SPUTUM	PTB NOT DETECTED	UNKNOWN
1861	FEMALE	25 TO 34 YEARS	UNSPECIFIED	UNSPECIFIED	NEW CASE	NO	UNSPECIFIED	SPUTUM	PTB NOT DETECTED	UNKNOWN
1862	MALE	25 TO 34 YEARS	UNSPECIFIED	UNSPECIFIED	NEW CASE	NO	UNSPECIFIED	SPUTUM	PTB NOT DETECTED	UNKNOWN
1863	FEMALE	15 TO 24 YEARS	UNSPECIFIED	UNSPECIFIED	NEW CASE	NO	UNSPECIFIED	SPUTUM	PTB NOT DETECTED	UNKNOWN
1864	FEMALE	55 TO 64 YEARS	UNSPECIFIED	UNSPECIFIED	NEW CASE	NO	UNSPECIFIED	SPUTUM	PTB NOT DETECTED	UNKNOWN
1865	MALE	25 TO 34 YEARS	UNSPECIFIED	UNSPECIFIED	NEW CASE	NO	UNSPECIFIED	SPUTUM	PTB NOT DETECTED	UNKNOWN
1866	MALE	15 TO 24 YEARS	UNSPECIFIED	UNSPECIFIED	NEW CASE	NO	UNSPECIFIED	SPUTUM	PTB NOT DETECTED	UNKNOWN
1867	FEMALE	25 TO 34 YEARS	UNSPECIFIED	UNSPECIFIED	NEW CASE	NO	UNSPECIFIED	SPUTUM	PTB NOT DETECTED	UNKNOWN
1868	MALE	15 TO 24 YEARS	UNSPECIFIED	UNSPECIFIED	NEW CASE	NO	UNSPECIFIED	SPUTUM	PTB NOT DETECTED	UNKNOWN
1869	MALE	15 TO 24 YEARS	UNSPECIFIED	UNSPECIFIED	NEW CASE	NO	UNSPECIFIED	SPUTUM	PTB DETECTED, RIF SENSITIVE	UNKNOWN
1870	MALE	>= 65 YEARS	UNSPECIFIED	UNSPECIFIED	NEW CASE	NO	UNSPECIFIED	SPUTUM	PTB NOT DETECTED	UNKNOWN
1871	MALE	15 TO 24 YEARS	UNSPECIFIED	UNSPECIFIED	NEW CASE	NO	UNSPECIFIED	SPUTUM	PTB NOT DETECTED	UNKNOWN
1872	MALE	45 TO 54 YEARS	UNSPECIFIED	HIV/AIDS	RELAPSE	YES	UNSPECIFIED	SPUTUM	PTB DETECTED, RIF SENSITIVE	UNKNOWN
1873	FEMALE	55 TO 64 YEARS	UNSPECIFIED	UNSPECIFIED	NEW CASE	NO	UNSPECIFIED	SPUTUM	PTB NOT DETECTED	UNKNOWN
1874	FEMALE	55 TO 64 YEARS	UNSPECIFIED	UNSPECIFIED	NEW CASE	NO	UNSPECIFIED	SPUTUM	PTB NOT DETECTED	UNKNOWN
1875	MALE	35 TO 44 YEARS	UNSPECIFIED	UNSPECIFIED	NEW CASE	NO	UNSPECIFIED	SPUTUM	PTB NOT DETECTED	UNKNOWN
1876	FEMALE	15 TO 24 YEARS	UNSPECIFIED	UNSPECIFIED	NEW CASE	NO	UNSPECIFIED	SPUTUM	PTB DETECTED, RIF SENSITIVE	UNKNOWN
1877	FEMALE	15 TO 24 YEARS	UNSPECIFIED	UNSPECIFIED	NEW CASE	NO	UNSPECIFIED	SPUTUM	PTB NOT DETECTED	UNKNOWN
1878	FEMALE	35 TO 44 YEARS	UNSPECIFIED	UNSPECIFIED	NEW CASE	NO	UNSPECIFIED	SPUTUM	PTB NOT DETECTED	UNKNOWN
1879	FEMALE	15 TO 24 YEARS	UNSPECIFIED	UNSPECIFIED	NEW CASE	NO	UNSPECIFIED	SPUTUM	PTB NOT DETECTED	UNKNOWN
1880	FEMALE	0 TO 14 YEARS	UNSPECIFIED	UNSPECIFIED	NEW CASE	NO	UNSPECIFIED	SPUTUM	PTB NOT DETECTED	UNKNOWN
1881	MALE	25 TO 34 YEARS	UNSPECIFIED	UNSPECIFIED	NEW CASE	NO	UNSPECIFIED	SPUTUM	PTB NOT DETECTED	UNKNOWN
1882	MALE	>= 65 YEARS	UNSPECIFIED	UNSPECIFIED	NEW CASE	NO	UNSPECIFIED	SPUTUM	PTB NOT DETECTED	UNKNOWN
1883	MALE	0 TO 14 YEARS	UNSPECIFIED	UNSPECIFIED	NEW CASE	NO	UNSPECIFIED	SPUTUM	PTB NOT DETECTED	UNKNOWN
1884	MALE	25 TO 34 YEARS	UNSPECIFIED	UNSPECIFIED	NEW CASE	NO	UNSPECIFIED	SPUTUM	PTB NOT DETECTED	UNKNOWN
1885	FEMALE	25 TO 34 YEARS	UNSPECIFIED	UNSPECIFIED	NEW CASE	NO	UNSPECIFIED	SPUTUM	PTB NOT DETECTED	UNKNOWN
1886	FEMALE	0 TO 14 YEARS	UNSPECIFIED	UNSPECIFIED	NEW CASE	NO	UNSPECIFIED	SPUTUM	PTB NOT DETECTED	UNKNOWN
1887	FEMALE	15 TO 24 YEARS	UNSPECIFIED	UNSPECIFIED	NEW CASE	NO	UNSPECIFIED	SPUTUM	PTB NOT DETECTED	UNKNOWN
1888	FEMALE	25 TO 34 YEARS	UNSPECIFIED	UNSPECIFIED	NEW CASE	NO	UNSPECIFIED	SPUTUM	PTB NOT DETECTED	UNKNOWN
1889	FEMALE	45 TO 54 YEARS	UNSPECIFIED	UNSPECIFIED	NEW CASE	NO	UNSPECIFIED	SPUTUM	PTB NOT DETECTED	UNKNOWN
1890	FEMALE	25 TO 34 YEARS	UNSPECIFIED	UNSPECIFIED	NEW CASE	NO	UNSPECIFIED	SPUTUM	PTB NOT DETECTED	UNKNOWN
1891	MALE	15 TO 24 YEARS	UNSPECIFIED	UNSPECIFIED	NEW CASE	NO	UNSPECIFIED	SPUTUM	PTB NOT DETECTED	UNKNOWN
1892	MALE	25 TO 34 YEARS	UNSPECIFIED	UNSPECIFIED	NEW CASE	NO	UNSPECIFIED	SPUTUM	PTB NOT DETECTED	UNKNOWN
1893	MALE	25 TO 34 YEARS	UNSPECIFIED	OTHER DISEASES	NEW CASE	NO	UNSPECIFIED	SPUTUM	PTB NOT DETECTED	UNKNOWN
1894	FEMALE	15 TO 24 YEARS	UNSPECIFIED	UNSPECIFIED	NEW CASE	NO	UNSPECIFIED	SPUTUM	PTB DETECTED, RIF SENSITIVE	UNKNOWN
1895	MALE	35 TO 44 YEARS	UNSPECIFIED	UNSPECIFIED	NEW CASE	NO	UNSPECIFIED	SPUTUM	PTB NOT DETECTED	UNKNOWN
1896	FEMALE	25 TO 34 YEARS	UNSPECIFIED	UNSPECIFIED	NEW CASE	NO	UNSPECIFIED	SPUTUM	PTB NOT DETECTED	UNKNOWN
1897	FEMALE	45 TO 54 YEARS	UNSPECIFIED	UNSPECIFIED	NEW CASE	NO	UNSPECIFIED	SPUTUM	PTB NOT DETECTED	UNKNOWN
1898	MALE	25 TO 34 YEARS	UNSPECIFIED	UNSPECIFIED	NEW CASE	NO	UNSPECIFIED	SPUTUM	PTB NOT DETECTED	UNKNOWN
1899	FEMALE	45 TO 54 YEARS	UNSPECIFIED	UNSPECIFIED	NEW CASE	NO	UNSPECIFIED	SPUTUM	PTB NOT DETECTED	UNKNOWN
1900	MALE	0 TO 14 YEARS	UNSPECIFIED	UNSPECIFIED	NEW CASE	NO	UNSPECIFIED	SPUTUM	PTB NOT DETECTED	UNKNOWN
1901	MALE	55 TO 64 YEARS	UNSPECIFIED	OTHER DISEASES	NEW CASE	NO	UNSPECIFIED	PLEURAL FLUIDS	EPTB NOT DETECTED	NEGATIVE
1902	MALE	35 TO 44 YEARS	UNSPECIFIED	NO	NEW CASE	NO	UNSPECIFIED	CSF	EPTB NOT DETECTED	NEGATIVE
1903	MALE	45 TO 54 YEARS	UNSPECIFIED	NO	NEW CASE	NO	UNSPECIFIED	PUSS	EPTB DETEECTED, RIF SENSITIVE	NEGATIVE
1904	MALE	35 TO 44 YEARS	UNSPECIFIED	HIV/AIDS	NEW CASE	NO	UNSPECIFIED	CSF	EPTB NOT DETECTED	POSITIVE
1905	FEMALE	15 TO 24 YEARS	UNSPECIFIED	OTHER DISEASES	NEW CASE	NO	UNSPECIFIED	CSF	EPTB DETEECTED, RIF SENSITIVE	NEGATIVE
1906	MALE	25 TO 34 YEARS	UNSPECIFIED	UNSPECIFIED	NEW CASE	NO	UNSPECIFIED	PLEURAL FLUIDS	EPTB NOT DETECTED	UNKNOWN
1907	FEMALE	35 TO 44 YEARS	UNSPECIFIED	OTHER DISEASES	NEW CASE	NO	UNSPECIFIED	PLEURAL FLUIDS	EPTB NOT DETECTED	UNKNOWN
1908	FEMALE	15 TO 24 YEARS	UNSPECIFIED	UNSPECIFIED	NEW CASE	NO	UNSPECIFIED	PLEURAL FLUIDS	EPTB NOT DETECTED	UNKNOWN
1909	MALE	15 TO 24 YEARS	UNSPECIFIED	UNSPECIFIED	NEW CASE	NO	UNSPECIFIED	PLEURAL FLUIDS	EPTB NOT DETECTED	NEGATIVE
1910	MALE	15 TO 24 YEARS	UNSPECIFIED	UNSPECIFIED	NEW CASE	NO	UNSPECIFIED	PUSS	PTB DETECTED, RIF SENSITIVE	NEGATIVE
1911	MALE	0 TO 14 YEARS	UNSPECIFIED	UNSPECIFIED	NEW CASE	NO	UNSPECIFIED	PERITONEAL FLUID	EPTB NOT DETECTED	NEGATIVE
1912	MALE	0 TO 14 YEARS	UNSPECIFIED	OTHER DISEASES	NEW CASE	NO	UNSPECIFIED	PERITONEAL FLUID	EPTB NOT DETECTED	NEGATIVE
1913	FEMALE	0 TO 14 YEARS	UNSPECIFIED	HIV/AIDS	NEW CASE	NO	UNSPECIFIED	CSF	EPTB NOT DETECTED	NEGATIVE
1914	MALE	55 TO 64 YEARS	UNSPECIFIED	OTHER DISEASES	NEW CASE	NO	UNSPECIFIED	PUSS	EPTB NOT DETECTED	NEGATIVE
1915	FEMALE	45 TO 54 YEARS	UNSPECIFIED	OTHER DISEASES	NEW CASE	NO	UNSPECIFIED	PLEURAL FLUIDS	EPTB NOT DETECTED	NEGATIVE
1916	MALE	>= 65 YEARS	UNSPECIFIED	OTHER DISEASES	NEW CASE	NO	UNSPECIFIED	PUSS	PTB DETECTED, RIF SENSITIVE	UNKNOWN
1917	MALE	0 TO 14 YEARS	UNSPECIFIED	OTHER DISEASES	NEW CASE	NO	UNSPECIFIED	PLEURAL FLUIDS	EPTB NOT DETECTED	UNKNOWN
1918	MALE	45 TO 54 YEARS	UNSPECIFIED	OTHER DISEASES	NEW CASE	NO	UNSPECIFIED	PLEURAL FLUIDS	EPTB NOT DETECTED	UNKNOWN
1919	MALE	0 TO 14 YEARS	UNSPECIFIED	OTHER DISEASES	NEW CASE	NO	UNSPECIFIED	PERITONEAL FLUID	EPTB NOT DETECTED	UNKNOWN
1920	FEMALE	0 TO 14 YEARS	UNSPECIFIED	OTHER DISEASES	NEW CASE	NO	UNSPECIFIED	PERITONEAL FLUID	EPTB NOT DETECTED	UNKNOWN
1921	FEMALE	35 TO 44 YEARS	UNSPECIFIED	HIV/AIDS	NEW CASE	NO	UNSPECIFIED	PUSS	EPTB DETEECTED, RIF SENSITIVE	POSITIVE
1922	MALE	35 TO 44 YEARS	UNSPECIFIED	OTHER DISEASES	NEW CASE	NO	UNSPECIFIED	PLEURAL FLUIDS	EPTB NOT DETECTED	UNKNOWN
1923	MALE	35 TO 44 YEARS	UNSPECIFIED	HIV/AIDS	NEW CASE	NO	UNSPECIFIED	CSF	EPTB NOT DETECTED	POSITIVE
1924	MALE	45 TO 54 YEARS	UNSPECIFIED	UNSPECIFIED	NEW CASE	NO	UNSPECIFIED	PERITONEAL FLUID	EPTB NOT DETECTED	UNKNOWN
1925	FEMALE	55 TO 64 YEARS	UNSPECIFIED	OTHER DISEASES	NEW CASE	NO	UNSPECIFIED	PLEURAL FLUIDS	EPTB NOT DETECTED	UNKNOWN
1926	MALE	35 TO 44 YEARS	UNSPECIFIED	UNSPECIFIED	NEW CASE	NO	UNSPECIFIED	PLEURAL FLUIDS	EPTB NOT DETECTED	UNKNOWN
1927	MALE	25 TO 34 YEARS	UNSPECIFIED	NO	NEW CASE	NO	UNSPECIFIED	CSF	EPTB DETEECTED, RIF SENSITIVE	NEGATIVE
1928	FEMALE	25 TO 34 YEARS	UNSPECIFIED	OTHER DISEASES	NEW CASE	NO	UNSPECIFIED	CSF	EPTB NOT DETECTED	NEGATIVE
1929	FEMALE	35 TO 44 YEARS	UNSPECIFIED	OTHER DISEASES	NEW CASE	NO	UNSPECIFIED	PERITONEAL FLUID	EPTB NOT DETECTED	NEGATIVE
1930	MALE	>= 65 YEARS	UNSPECIFIED	OTHER DISEASES	NEW CASE	NO	UNSPECIFIED	PERITONEAL FLUID	EPTB NOT DETECTED	NEGATIVE
1931	FEMALE	45 TO 54 YEARS	UNSPECIFIED	OTHER DISEASES	NEW CASE	NO	UNSPECIFIED	PLEURAL FLUIDS	EPTB NOT DETECTED	UNKNOWN
1932	FEMALE	35 TO 44 YEARS	UNSPECIFIED	HIV/AIDS	NEW CASE	NO	UNSPECIFIED	CSF	EPTB NOT DETECTED	POSITIVE
1933	MALE	0 TO 14 YEARS	UNSPECIFIED	UNSPECIFIED	NEW CASE	NO	UNSPECIFIED	PLEURAL FLUIDS	EPTB NOT DETECTED	UNKNOWN
1934	MALE	0 TO 14 YEARS	UNSPECIFIED	UNSPECIFIED	NEW CASE	NO	UNSPECIFIED	PUSS	EPTB DETEECTED, RIF SENSITIVE	NEGATIVE
1935	MALE	>= 65 YEARS	UNSPECIFIED	UNSPECIFIED	NEW CASE	NO	UNSPECIFIED	PERITONEAL FLUID	EPTB NOT DETECTED	UNKNOWN
1936	MALE	35 TO 44 YEARS	UNSPECIFIED	HIV/AIDS	NEW CASE	NO	UNSPECIFIED	CSF	EPTB DETEECTED, RIF SENSITIVE	POSITIVE
1937	MALE	>= 65 YEARS	UNSPECIFIED	UNSPECIFIED	NEW CASE	NO	UNSPECIFIED	CSF	EPTB NOT DETECTED	UNKNOWN
1938	MALE	15 TO 24 YEARS	UNSPECIFIED	OTHER DISEASES	NEW CASE	NO	UNSPECIFIED	PLEURAL FLUIDS	EPTB NOT DETECTED	NEGATIVE
1939	FEMALE	35 TO 44 YEARS	UNSPECIFIED	HIV/AIDS	RELAPSE	YES	UNSPECIFIED	PUSS	EPTB DETEECTED, RIF SENSITIVE	POSITIVE
1940	MALE	45 TO 54 YEARS	UNSPECIFIED	OTHER DISEASES	NEW CASE	NO	UNSPECIFIED	PERITONEAL FLUID	EPTB NOT DETECTED	NEGATIVE
1941	FEMALE	45 TO 54 YEARS	UNSPECIFIED	OTHER DISEASES	NEW CASE	NO	UNSPECIFIED	PLEURAL FLUIDS	EPTB NOT DETECTED	NEGATIVE
1942	FEMALE	35 TO 44 YEARS	UNSPECIFIED	OTHER DISEASES	RELAPSE	YES	UNSPECIFIED	PERITONEAL FLUID	EPTB NOT DETECTED	NEGATIVE
1943	MALE	25 TO 34 YEARS	UNSPECIFIED	OTHER DISEASES	NEW CASE	NO	UNSPECIFIED	PLEURAL FLUIDS	EPTB NOT DETECTED	NEGATIVE
1944	MALE	35 TO 44 YEARS	UNSPECIFIED	HIV/AIDS	NEW CASE	NO	UNSPECIFIED	CSF	EPTB NOT DETECTED	POSITIVE
1945	FEMALE	25 TO 34 YEARS	UNSPECIFIED	UNSPECIFIED	NEW CASE	NO	UNSPECIFIED	PLEURAL FLUIDS	EPTB NOT DETECTED	UNKNOWN
1946	FEMALE	0 TO 14 YEARS	UNSPECIFIED	UNSPECIFIED	NEW CASE	NO	UNSPECIFIED	CSF	EPTB NOT DETECTED	NEGATIVE
1947	MALE	>= 65 YEARS	UNSPECIFIED	UNSPECIFIED	NEW CASE	NO	UNSPECIFIED	ASCITIC FLUID	EPTB NOT DETECTED	NEGATIVE
1948	FEMALE	35 TO 44 YEARS	UNSPECIFIED	UNSPECIFIED	NEW CASE	NO	UNSPECIFIED	PERITONEAL FLUID	EPTB NOT DETECTED	UNKNOWN
1949	FEMALE	>= 65 YEARS	UNSPECIFIED	UNSPECIFIED	NEW CASE	NO	UNSPECIFIED	SPUTUM	PTB NOT DETECTED	UNKNOWN
1950	MALE	25 TO 34 YEARS	UNSPECIFIED	UNSPECIFIED	NEW CASE	NO	UNSPECIFIED	SPUTUM	PTB NOT DETECTED	UNKNOWN
1951	FEMALE	25 TO 34 YEARS	UNSPECIFIED	OTHER DISEASES	NEW CASE	NO	UNSPECIFIED	SPUTUM	PTB NOT DETECTED	UNKNOWN
1952	FEMALE	15 TO 24 YEARS	UNSPECIFIED	HIV/AIDS	NEW CASE	NO	UNSPECIFIED	SPUTUM	PTB NOT DETECTED	POSITIVE
1953	FEMALE	15 TO 24 YEARS	UNSPECIFIED	UNSPECIFIED	NEW CASE	NO	UNSPECIFIED	PUSS	EPTB NOT DETECTED	UNKNOWN
1954	FEMALE	25 TO 34 YEARS	UNSPECIFIED	UNSPECIFIED	NEW CASE	NO	UNSPECIFIED	PLEURAL FLUIDS	EPTB NOT DETECTED	UNKNOWN
1955	FEMALE	45 TO 54 YEARS	UNSPECIFIED	UNSPECIFIED	UNSPECIFIED	UNSPECIFIED	UNSPECIFIED	PERITONEAL FLUID	EPTB NOT DETECTED	UNSPECIFIED
1956	MALE	>= 65 YEARS	UNSPECIFIED	OTHER DISEASES	NEW CASE	NO	UNSPECIFIED	PLEURAL FLUIDS	EPTB NOT DETECTED	NEGATIVE
1957	MALE	25 TO 34 YEARS	UNSPECIFIED	OTHER DISEASES	NEW CASE	NO	UNSPECIFIED	PERITONEAL FLUID	EPTB NOT DETECTED	NEGATIVE
1958	MALE	15 TO 24 YEARS	UNSPECIFIED	UNSPECIFIED	NEW CASE	NO	UNSPECIFIED	PERITONEAL FLUID	EPTB NOT DETECTED	NEGATIVE
1959	MALE	55 TO 64 YEARS	UNSPECIFIED	UNSPECIFIED	NEW CASE	NO	UNSPECIFIED	PLEURAL FLUIDS	PTB DETECTED, RIF SENSITIVE	NEGATIVE
1960	FEMALE	35 TO 44 YEARS	UNSPECIFIED	UNSPECIFIED	NEW CASE	NO	UNSPECIFIED	PERITONEAL FLUID	EPTB NOT DETECTED	NEGATIVE
1961	FEMALE	35 TO 44 YEARS	UNSPECIFIED	OTHER DISEASES	NEW CASE	NO	UNSPECIFIED	PERITONEAL FLUID	EPTB NOT DETECTED	UNKNOWN
1962	FEMALE	35 TO 44 YEARS	UNSPECIFIED	UNSPECIFIED	NEW CASE	NO	UNSPECIFIED	PERITONEAL FLUID	EPTB NOT DETECTED	NEGATIVE
1963	MALE	>= 65 YEARS	UNSPECIFIED	OTHER DISEASES	NEW CASE	NO	UNSPECIFIED	PERITONEAL FLUID	EPTB NOT DETECTED	NEGATIVE
1964	FEMALE	>= 65 YEARS	UNSPECIFIED	HIV/AIDS	NEW CASE	NO	UNSPECIFIED	PLEURAL FLUIDS	EPTB NOT DETECTED	POSITIVE
1965	MALE	0 TO 14 YEARS	UNSPECIFIED	OTHER DISEASES	NEW CASE	NO	UNSPECIFIED	PLEURAL FLUIDS	EPTB NOT DETECTED	NEGATIVE
1966	MALE	25 TO 34 YEARS	UNSPECIFIED	OTHER DISEASES	NEW CASE	NO	UNSPECIFIED	PERITONEAL FLUID	EPTB NOT DETECTED	NEGATIVE
1967	FEMALE	35 TO 44 YEARS	UNSPECIFIED	OTHER DISEASES	NEW CASE	NO	UNSPECIFIED	PERITONEAL FLUID	EPTB NOT DETECTED	NEGATIVE
1968	MALE	>= 65 YEARS	UNSPECIFIED	OTHER DISEASES	NEW CASE	NO	UNSPECIFIED	PLEURAL FLUIDS	EPTB NOT DETECTED	NEGATIVE
1969	MALE	35 TO 44 YEARS	UNSPECIFIED	UNSPECIFIED	NEW CASE	NO	UNSPECIFIED	PERITONEAL FLUID	EPTB NOT DETECTED	UNKNOWN
1970	FEMALE	35 TO 44 YEARS	UNSPECIFIED	UNSPECIFIED	NEW CASE	NO	UNSPECIFIED	GENITOURINARY SAMPLES	EPTB NOT DETECTED	UNKNOWN
1971	MALE	35 TO 44 YEARS	UNSPECIFIED	UNSPECIFIED	NEW CASE	NO	UNSPECIFIED	PERITONEAL FLUID	EPTB NOT DETECTED	NEGATIVE
1972	FEMALE	25 TO 34 YEARS	UNSPECIFIED	UNSPECIFIED	NEW CASE	NO	UNSPECIFIED	PLEURAL FLUIDS	EPTB NOT DETECTED	NEGATIVE
1973	MALE	45 TO 54 YEARS	UNSPECIFIED	HIV/AIDS	NEW CASE	NO	UNSPECIFIED	CSF	EPTB NOT DETECTED	POSITIVE
1974	MALE	0 TO 14 YEARS	UNSPECIFIED	OTHER DISEASES	NEW CASE	NO	UNSPECIFIED	PERITONEAL FLUID	EPTB NOT DETECTED	NEGATIVE
1975	MALE	15 TO 24 YEARS	UNSPECIFIED	OTHER DISEASES	NEW CASE	NO	UNSPECIFIED	PLEURAL FLUIDS	EPTB NOT DETECTED	NEGATIVE
1976	MALE	0 TO 14 YEARS	UNSPECIFIED	OTHER DISEASES	NEW CASE	NO	UNSPECIFIED	PUSS	EPTB NOT DETECTED	NEGATIVE
1977	MALE	35 TO 44 YEARS	UNSPECIFIED	UNSPECIFIED	NEW CASE	NO	UNSPECIFIED	CSF	EPTB NOT DETECTED	UNKNOWN
1978	MALE	35 TO 44 YEARS	UNSPECIFIED	HIV/AIDS	NEW CASE	NO	UNSPECIFIED	CSF	EPTB NOT DETECTED	POSITIVE
1979	FEMALE	35 TO 44 YEARS	UNSPECIFIED	OTHER DISEASES	NEW CASE	NO	UNSPECIFIED	PERITONEAL FLUID	EPTB NOT DETECTED	UNKNOWN
1980	FEMALE	0 TO 14 YEARS	UNSPECIFIED	OTHER DISEASES	NEW CASE	NO	UNSPECIFIED	CSF	EPTB NOT DETECTED	UNKNOWN
1981	FEMALE	45 TO 54 YEARS	UNSPECIFIED	UNSPECIFIED	NEW CASE	NO	UNSPECIFIED	CSF	EPTB NOT DETECTED	NEGATIVE
1982	FEMALE	45 TO 54 YEARS	UNSPECIFIED	UNSPECIFIED	NEW CASE	NO	UNSPECIFIED	CSF	EPTB NOT DETECTED	NEGATIVE
1983	MALE	0 TO 14 YEARS	UNSPECIFIED	UNSPECIFIED	NEW CASE	NO	UNSPECIFIED	PUSS	EPTB NOT DETECTED	NEGATIVE
1984	FEMALE	55 TO 64 YEARS	UNSPECIFIED	OTHER DISEASES	NEW CASE	NO	UNSPECIFIED	PLEURAL FLUIDS	EPTB NOT DETECTED	NEGATIVE
1985	MALE	15 TO 24 YEARS	UNSPECIFIED	UNSPECIFIED	NEW CASE	NO	UNSPECIFIED	PUSS	EPTB DETEECTED, RIF SENSITIVE	NEGATIVE
1986	MALE	25 TO 34 YEARS	UNSPECIFIED	UNSPECIFIED	NEW CASE	NO	UNSPECIFIED	PUSS	EPTB NOT DETECTED	NEGATIVE
1987	MALE	55 TO 64 YEARS	UNSPECIFIED	UNSPECIFIED	NEW CASE	NO	UNSPECIFIED	PLEURAL FLUIDS	EPTB NOT DETECTED	NEGATIVE
1988	MALE	35 TO 44 YEARS	UNSPECIFIED	HIV/AIDS	NEW CASE	UNSPECIFIED	UNSPECIFIED	CSF	EPTB NOT DETECTED	POSITIVE
1989	MALE	35 TO 44 YEARS	UNSPECIFIED	HIV/AIDS	NEW CASE	NO	UNSPECIFIED	CSF	EPTB NOT DETECTED	POSITIVE
1990	MALE	>= 65 YEARS	UNSPECIFIED	UNSPECIFIED	NEW CASE	NO	UNSPECIFIED	PERITONEAL FLUID	EPTB NOT DETECTED	NEGATIVE
1991	MALE	15 TO 24 YEARS	UNSPECIFIED	OTHER DISEASES	NEW CASE	NO	UNSPECIFIED	PLEURAL FLUIDS	EPTB NOT DETECTED	NEGATIVE
1992	MALE	0 TO 14 YEARS	UNSPECIFIED	UNSPECIFIED	NEW CASE	NO	UNSPECIFIED	PERITONEAL FLUID	EPTB NOT DETECTED	NEGATIVE
1993	MALE	55 TO 64 YEARS	UNSPECIFIED	HIV/AIDS	NEW CASE	NO	UNSPECIFIED	PERITONEAL FLUID	EPTB NOT DETECTED	POSITIVE
1994	FEMALE	35 TO 44 YEARS	UNSPECIFIED	OTHER DISEASES	NEW CASE	NO	UNSPECIFIED	PUSS	EPTB DETEECTED, RIF SENSITIVE	UNKNOWN
1995	MALE	0 TO 14 YEARS	UNSPECIFIED	UNSPECIFIED	NEW CASE	NO	UNSPECIFIED	PLEURAL FLUIDS	EPTB NOT DETECTED	NEGATIVE
1996	MALE	>= 65 YEARS	UNSPECIFIED	UNSPECIFIED	NEW CASE	NO	UNSPECIFIED	PLEURAL FLUIDS	EPTB NOT DETECTED	NEGATIVE
1997	FEMALE	25 TO 34 YEARS	UNSPECIFIED	UNSPECIFIED	NEW CASE	NO	SUGGESTIVE OF TB	CSF	EPTB NOT DETECTED	NEGATIVE
1998	MALE	35 TO 44 YEARS	UNSPECIFIED	OTHER DISEASES	NEW CASE	NO	UNSPECIFIED	PLEURAL FLUIDS	EPTB NOT DETECTED	NEGATIVE
1999	MALE	0 TO 14 YEARS	UNSPECIFIED	UNSPECIFIED	NEW CASE	NO	UNSPECIFIED	PLEURAL FLUIDS	EPTB NOT DETECTED	NEGATIVE
2000	MALE	35 TO 44 YEARS	UNSPECIFIED	HIV/AIDS	NEW CASE	NO	UNSPECIFIED	CSF	EPTB NOT DETECTED	POSITIVE
2001	MALE	>= 65 YEARS	UNSPECIFIED	UNSPECIFIED	NEW CASE	NO	UNSPECIFIED	PLEURAL FLUIDS	EPTB NOT DETECTED	UNKNOWN
2002	FEMALE	15 TO 24 YEARS	UNSPECIFIED	UNSPECIFIED	NEW CASE	NO	UNSPECIFIED	PUSS	EPTB DETEECTED, RIF SENSITIVE	NEGATIVE
2003	MALE	45 TO 54 YEARS	UNSPECIFIED	OTHER DISEASES	NEW CASE	NO	UNSPECIFIED	PLEURAL FLUIDS	EPTB NOT DETECTED	UNKNOWN
2004	FEMALE	0 TO 14 YEARS	UNSPECIFIED	UNSPECIFIED	NEW CASE	NO	UNSPECIFIED	GASTRIC ASPIRATES	EPTB DETEECTED, RIF SENSITIVE	UNKNOWN
2005	MALE	0 TO 14 YEARS	UNSPECIFIED	UNSPECIFIED	NEW CASE	NO	UNSPECIFIED	PLEURAL FLUIDS	EPTB NOT DETECTED	UNKNOWN
2006	FEMALE	25 TO 34 YEARS	UNSPECIFIED	UNSPECIFIED	NEW CASE	NO	UNSPECIFIED	SPUTUM	PTB NOT DETECTED	UNKNOWN
2007	FEMALE	45 TO 54 YEARS	RURAL	UNSPECIFIED	NEW CASE	NO	UNSPECIFIED	SPUTUM	PTB NOT DETECTED	UNKNOWN
2008	MALE	>= 65 YEARS	UNSPECIFIED	UNSPECIFIED	NEW CASE	NO	UNSPECIFIED	SPUTUM	PTB NOT DETECTED	UNKNOWN
2009	MALE	55 TO 64 YEARS	UNSPECIFIED	HIV/AIDS	NEW CASE	NO	UNSPECIFIED	SPUTUM	PTB DETECTED, RIF SENSITIVE	POSITIVE
2010	MALE	35 TO 44 YEARS	UNSPECIFIED	UNSPECIFIED	NEW CASE	NO	UNSPECIFIED	SPUTUM	PTB NOT DETECTED	UNKNOWN
[truncated: 221 more rows]

## Sheet: DATA
serno	gen	age	res	comob	adtype	prevtb	chestray	samtype	tbstat	hivstat
1	2	3	1	8	1	3	4	7	4	1
2	1	5	1	8	1	2	4	3	2	1
3	2	4	1	8	1	2	4	1	1	1
4	1	1	1	8	1	3	4	5	4	1
5	2	2	2	1	1	2	4	4	2	2
6	2	2	1	8	1	2	4	4	2	1
7	2	1	1	8	1	2	4	4	2	1
8	2	1	1	8	1	2	4	9	2	1
9	2	1	2	7	1	2	4	2	1	1
10	1	1	1	8	1	2	4	2	1	1
11	1	3	1	7	1	2	4	7	4	1
12	1	1	2	8	1	2	4	3	2	1
13	2	1	2	8	1	2	4	3	2	1
14	1	1	1	8	1	2	4	2	1	1
15	1	1	1	8	1	2	4	2	1	1
16	2	1	1	8	1	2	4	3	2	1
17	1	1	1	7	1	2	4	2	1	1
18	1	1	2	8	1	2	4	2	1	3
19	1	1	1	8	1	2	4	2	1	3
20	1	1	1	7	1	2	4	5	4	1
21	2	4	1	7	1	2	4	7	2	1
22	2	3	1	7	1	2	4	4	2	1
23	2	1	2	7	1	2	4	3	2	1
24	1	1	2	7	1	2	4	6	2	1
25	2	2	1	8	1	2	4	6	2	1
26	2	2	2	7	1	2	4	6	2	1
27	2	1	1	7	1	2	4	2	1	1
28	2	5	1	8	1	2	4	7	4	1
29	2	3	2	1	1	2	4	3	2	2
30	1	1	2	8	1	2	4	2	1	1
31	1	1	2	8	1	2	4	2	1	1
32	1	1	2	8	1	2	4	2	1	1
33	1	1	1	8	1	2	4	2	1	1
34	2	1	2	8	1	2	4	2	1	1
35	2	1	1	8	1	2	4	2	1	1
36	2	1	1	8	1	2	4	2	1	1
37	2	1	1	8	1	2	4	2	1	1
38	2	1	1	8	1	2	4	2	1	1
39	1	1	1	8	1	2	4	2	1	1
40	2	1	1	8	1	2	4	2	3	1
41	1	3	2	8	1	2	4	5	4	1
42	2	4	2	7	1	2	4	4	2	1
43	2	1	1	8	1	2	4	3	2	1
44	1	1	1	8	1	2	4	2	1	1
45	2	1	2	8	1	3	4	2	1	1
46	2	1	1	8	1	2	4	2	1	1
47	2	2	1	8	1	2	4	6	2	1
48	1	6	1	8	1	2	4	6	2	1
49	2	1	2	8	1	2	4	6	2	1
50	1	1	1	8	1	2	4	2	1	1
51	1	1	1	8	1	2	4	2	1	1
52	1	1	1	8	1	2	4	6	2	1
53	1	2	2	8	1	2	4	3	2	1
54	1	7	2	8	2	2	4	5	4	1
55	1	2	2	8	1	2	4	3	2	1
56	1	2	1	8	1	2	4	3	2	1
57	1	4	2	8	1	2	4	4	2	1
58	1	5	1	8	1	2	4	2	1	1
59	1	1	1	8	1	2	4	2	1	1
60	1	1	2	8	1	2	4	2	1	1
61	1	2	2	8	1	2	4	2	1	1
62	1	1	2	8	1	2	4	2	1	1
63	1	1	1	8	1	2	4	2	3	1
64	2	7	1	8	1	2	4	1	1	1
65	1	1	1	8	1	2	4	6	2	1
66	2	2	2	8	1	2	4	6	2	1
67	1	1	2	8	1	2	4	2	1	1
68	1	4	1	8	1	2	4	6	4	1
69	2	1	2	8	1	2	4	4	2	1
70	2	1	1	8	1	2	4	2	1	1
71	1	1	1	7	1	2	4	2	1	1
72	1	4	1	7	1	3	4	7	2	1
73	1	1	1	7	1	2	4	3	2	1
74	3	1	2	8	1	2	4	6	2	1
75	1	1	1	7	1	2	4	4	2	1
76	2	2	1	7	1	2	4	5	2	1
77	2	1	1	8	1	2	4	3	2	1
78	1	1	1	8	1	2	4	2	3	1
79	2	1	1	8	1	2	4	7	4	1
80	2	1	1	7	1	2	4	2	1	1
81	1	1	1	7	1	2	4	2	1	1
82	2	6	1	7	1	2	4	3	2	1
83	2	3	2	8	1	2	4	4	2	1
84	2	5	1	7	1	2	4	3	2	1
85	1	5	1	7	1	2	4	5	4	1
86	1	1	1	8	1	2	4	3	2	1
87	1	1	1	8	1	2	4	2	1	1
88	2	1	1	7	1	2	4	2	2	4
89	1	1	1	7	1	2	4	3	2	1
90	1	3	2	1	1	2	4	4	2	2
91	1	2	1	1	1	2	4	4	2	2
92	1	1	1	8	1	2	4	6	2	1
93	1	1	1	8	1	2	4	9	2	4
94	1	5	1	7	1	2	4	4	2	4
95	2	5	1	7	4	3	4	4	2	4
96	1	1	1	7	2	1	4	2	1	4
97	2	2	1	8	1	2	4	1	1	1
98	2	4	2	7	1	2	4	4	2	1
99	2	5	1	7	1	2	4	4	2	1
100	2	1	1	8	1	2	4	3	2	1
101	1	4	1	7	1	2	4	3	2	1
102	1	1	1	7	1	2	4	2	1	1
103	1	1	1	8	1	2	4	2	1	1
104	2	1	1	8	1	2	4	2	1	1
105	1	1	2	8	1	2	4	2	1	1
106	1	4	2	8	1	2	4	1	1	1
107	2	1	2	7	5	2	4	2	1	1
108	1	1	1	7	1	2	4	3	2	1
109	1	2	1	8	1	2	4	1	1	1
110	2	4	2	7	1	2	4	1	1	1
111	1	1	1	8	1	2	4	1	1	1
112	1	2	1	8	1	2	4	1	1	1
113	2	5	2	7	1	2	4	1	1	1
114	1	1	2	8	1	2	4	1	1	1
115	2	2	2	1	1	2	4	1	1	1
116	1	4	1	8	2	1	4	1	1	1
117	1	5	1	8	1	2	4	1	1	1
118	1	1	1	8	1	3	4	1	1	1
119	1	3	2	8	1	2	4	1	1	1
120	2	1	2	8	1	2	4	1	1	1
121	2	1	2	8	1	2	4	1	1	1
122	2	1	2	8	1	2	4	2	1	1
123	2	4	1	8	5	3	4	1	1	1
124	2	1	2	8	1	2	4	2	1	1
125	2	4	1	8	1	2	4	1	1	1
126	1	5	2	8	1	2	4	1	1	1
127	1	2	2	8	1	2	4	1	1	1
128	2	1	2	8	1	2	4	1	1	1
129	2	4	2	8	1	2	4	1	1	1
130	2	1	1	8	1	2	4	1	1	1
131	2	3	1	8	1	2	4	1	1	1
132	1	1	1	8	1	3	4	1	1	1
133	1	5	1	8	1	3	4	1	3	1
134	1	6	1	8	1	3	4	1	1	1
135	1	1	2	8	1	2	4	1	5	1
136	1	1	1	8	1	2	4	6	1	1
137	2	1	1	8	1	2	4	2	1	2
138	1	3	2	8	1	2	4	1	1	1
139	1	4	1	8	1	2	4	6	2	1
140	1	2	2	8	1	2	4	1	1	1
141	1	4	1	8	1	2	4	1	1	1
142	1	7	2	8	1	2	4	1	1	1
143	2	1	1	8	1	2	4	1	1	1
144	1	7	1	8	1	2	4	1	1	1
145	1	7	1	8	1	2	4	1	1	1
146	1	1	2	8	1	2	4	2	1	1
147	1	1	2	8	1	2	4	2	1	1
148	1	3	1	8	1	2	4	1	1	1
149	2	1	2	8	1	2	4	1	1	1
150	2	5	2	8	1	3	4	1	1	1
151	2	4	2	8	1	2	4	1	1	1
152	1	1	2	8	1	2	4	3	2	1
153	2	5	2	8	1	2	4	3	2	1
154	1	1	2	8	1	2	4	3	2	1
155	2	5	2	8	1	2	4	3	2	1
156	1	2	1	8	1	2	4	1	1	1
157	1	6	2	8	1	2	4	1	1	1
158	1	5	1	8	1	2	4	1	1	1
159	1	5	2	3	1	1	4	1	1	1
160	2	4	1	8	1	3	4	1	1	1
161	2	4	1	8	1	2	4	1	1	1
162	1	3	2	8	1	2	4	1	1	1
163	2	2	1	8	1	2	4	1	1	1
164	1	3	2	8	1	2	4	1	1	1
165	2	1	2	8	1	2	4	1	1	4
166	1	1	2	8	1	2	4	4	2	1
167	1	4	2	1	1	2	4	1	1	2
168	1	1	1	1	1	2	4	1	1	1
169	1	2	1	8	1	2	4	1	1	1
170	1	7	2	8	5	2	4	1	1	1
171	1	1	2	8	1	2	4	2	1	1
172	2	1	1	8	1	2	4	2	1	1
173	1	1	2	8	1	2	4	2	1	1
174	1	1	1	8	1	2	4	2	1	1
175	2	7	2	8	1	2	4	1	1	1
176	1	6	1	8	1	2	4	1	1	1
177	2	2	2	8	1	2	4	1	1	1
178	1	6	1	8	1	2	4	1	1	1
179	1	2	2	8	1	2	4	1	1	4
180	1	7	1	8	1	2	4	1	1	4
181	1	2	1	8	1	3	4	1	1	4
182	1	4	1	8	1	1	4	1	1	1
183	2	7	2	7	1	2	4	2	1	1
184	1	1	1	8	1	2	4	2	1	1
185	2	5	2	8	1	2	4	1	1	1
186	2	3	1	7	1	2	4	1	1	1
187	1	1	2	8	1	2	4	1	1	1
188	2	3	1	7	1	2	4	1	1	1
189	2	2	2	7	1	2	4	1	1	1
190	2	3	2	8	1	2	4	1	1	1
191	2	3	1	6	1	2	4	1	1	1
192	1	2	2	6	1	2	4	1	1	1
193	2	3	2	8	1	2	4	1	1	1
194	2	2	2	6	1	2	4	1	3	1
195	1	7	2	8	1	2	4	3	4	1
196	1	4	1	6	1	2	4	2	1	1
197	1	2	1	6	1	2	4	3	4	1
198	1	7	2	7	1	2	4	1	1	1
199	2	5	2	8	1	2	4	1	1	1
200	2	3	2	6	1	2	4	1	1	1
201	2	1	2	6	1	2	4	1	1	1
202	1	1	2	7	1	2	4	1	1	1
203	2	1	2	6	1	2	4	1	1	1
204	1	1	2	6	1	2	4	1	1	1
205	1	3	2	6	1	2	4	1	1	1
206	1	7	2	6	1	2	4	1	1	1
207	1	2	2	6	1	2	4	1	1	1
208	1	5	1	7	1	2	4	1	1	1
209	1	1	1	7	1	2	4	2	1	1
210	1	1	2	6	1	2	4	1	1	1
211	2	4	2	7	1	2	4	1	1	1
212	1	7	1	6	1	2	4	1	1	1
213	1	3	2	6	1	2	4	1	1	1
214	2	1	1	8	1	2	4	2	1	1
215	1	1	2	8	1	2	4	1	1	1
216	2	3	2	8	1	2	4	5	2	1
217	2	5	2	8	1	2	4	1	1	1
218	1	2	1	8	1	2	4	1	1	1
219	1	3	1	8	1	2	4	1	1	1
220	1	3	2	8	1	2	4	1	1	1
221	1	2	1	8	1	2	4	1	1	1
222	1	1	2	1	1	2	4	2	1	1
223	2	5	2	8	1	2	4	1	1	1
224	2	1	1	8	2	1	4	1	1	4
225	2	3	2	8	1	2	4	1	1	1
226	1	5	2	8	1	2	4	1	1	4
227	1	5	2	8	1	2	4	1	1	1
228	2	2	1	8	1	2	4	2	1	1
229	2	1	2	6	5	2	4	2	1	1
230	1	4	1	8	1	2	4	2	1	1
231	2	1	1	8	1	2	4	2	1	4
232	2	1	1	8	1	2	4	2	1	1
233	1	5	1	7	1	2	4	1	1	1
234	1	4	2	7	1	2	4	1	1	1
235	1	4	1	7	1	2	4	1	1	1
236	2	3	2	8	1	2	4	1	1	1
237	1	1	2	8	1	2	4	1	1	1
238	2	1	2	8	1	2	4	1	1	1
239	2	4	2	8	1	2	4	1	1	1
240	2	1	2	8	1	2	3	1	1	1
241	2	1	2	6	1	2	4	1	1	1
242	1	1	2	8	1	2	4	3	2	4
243	2	4	2	1	1	2	4	2	1	2
244	1	1	2	8	1	2	4	2	1	4
245	1	5	1	8	1	2	4	1	1	1
246	1	4	2	8	2	1	4	1	1	4
247	2	2	2	8	1	2	4	1	1	1
248	1	3	2	8	1	2	4	1	1	1
249	1	7	2	8	1	2	4	1	1	1
250	2	3	2	8	1	2	4	1	1	1
251	2	5	2	8	1	2	4	1	1	1
252	1	3	2	8	1	2	4	1	1	1
253	1	1	2	8	1	2	4	2	1	1
254	2	5	2	8	1	2	4	1	1	1
255	2	4	2	8	1	2	4	1	1	1
256	2	3	1	8	1	2	4	1	1	4
257	2	2	1	8	1	2	4	1	1	4
258	1	5	1	8	1	2	4	1	1	1
259	2	5	1	8	1	2	4	1	1	1
260	2	3	2	8	1	2	4	1	1	1
261	1	4	2	8	2	1	4	1	3	4
262	1	3	1	8	1	2	4	1	1	1
263	1	1	1	8	1	2	4	1	1	1
264	1	3	1	8	1	2	4	5	2	1
265	1	1	2	8	1	2	4	2	1	1
266	1	3	2	8	1	2	4	1	1	1
267	1	3	2	8	1	2	4	3	2	4
268	2	1	2	6	1	2	4	1	1	1
269	1	4	2	8	1	2	4	1	1	1
270	1	3	2	8	1	2	4	1	1	1
271	2	5	1	6	1	2	4	1	1	1
272	2	4	2	1	1	2	4	1	1	2
273	1	1	2	7	1	2	4	1	1	1
274	2	1	2	8	1	2	4	1	1	1
275	1	4	2	8	1	2	4	1	1	4
276	1	5	2	8	1	2	4	1	1	1
277	1	2	2	8	1	2	4	1	1	1
278	2	3	1	8	1	2	4	1	1	4
280	1	1	1	8	1	2	4	1	1	1
281	2	1	2	8	1	2	4	2	1	1
282	1	1	2	8	1	2	4	2	1	1
283	1	1	2	8	1	2	3	2	1	1
284	2	1	1	8	1	2	4	1	1	1
285	1	5	2	1	1	2	4	1	5	2
286	2	4	1	8	1	2	4	1	1	1
287	1	2	2	8	1	2	4	1	1	1
288	2	4	2	8	1	2	4	1	1	1
289	1	3	2	8	1	2	4	1	1	1
290	2	6	2	8	1	2	4	1	1	1
291	1	2	2	8	1	2	4	1	1	1
292	1	6	1	8	1	2	4	1	1	1
293	1	3	1	6	1	2	4	1	1	1
294	1	2	3	8	1	2	4	1	1	4
295	2	3	2	8	1	2	4	1	1	1
296	2	4	2	6	1	2	4	1	1	1
297	1	3	2	6	1	2	4	1	1	1
298	2	1	2	8	1	2	4	2	3	4
299	2	1	2	8	1	2	4	2	1	1
300	2	3	2	8	1	2	4	1	3	1
301	2	4	2	8	1	2	4	1	1	1
302	1	3	1	8	1	3	4	1	1	1
303	1	3	1	8	1	2	4	1	1	1
304	1	7	2	7	1	2	4	4	2	1
305	2	1	2	1	1	2	4	2	1	2
306	1	1	2	7	1	2	4	3	2	1
307	1	5	2	7	2	2	4	4	4	2
308	1	2	2	7	1	2	4	4	2	1
309	2	4	2	8	1	2	4	1	1	1
310	1	1	2	7	1	2	4	6	2	1
311	1	6	2	8	1	2	4	1	1	1
312	1	3	2	8	1	2	4	1	1	1
313	1	5	1	8	1	2	4	1	1	1
314	2	1	2	7	1	2	4	2	1	1
315	1	3	1	8	1	2	4	2	1	1
316	1	2	1	8	1	2	4	1	1	1
317	1	5	2	8	1	2	4	1	1	1
318	1	1	2	8	1	2	4	1	1	1
319	1	1	2	8	1	2	4	1	1	1
320	1	3	2	8	1	2	4	1	1	1
322	1	5	2	8	1	2	4	1	3	1
323	2	1	2	8	1	2	4	1	1	1
324	1	1	2	8	1	2	4	1	1	1
325	1	1	2	8	1	2	4	1	1	1
326	1	1	2	8	1	2	4	1	1	1
327	1	2	1	8	1	2	4	4	2	1
328	2	3	2	8	1	2	4	1	1	1
329	2	6	2	8	1	2	4	1	1	1
330	1	4	2	8	1	2	4	1	1	1
331	1	3	2	8	1	2	4	1	1	1
332	1	4	1	8	1	2	4	1	1	1
333	2	3	2	8	2	1	4	1	3	1
334	1	5	2	8	1	2	4	1	1	1
335	1	4	2	8	3	1	4	1	3	1
336	1	1	2	8	1	2	4	2	1	1
337	2	1	2	8	1	2	4	2	1	1
338	1	5	2	7	1	2	4	1	1	1
339	2	3	2	8	1	2	4	1	1	1
340	2	2	2	8	1	2	4	1	1	1
341	2	1	2	8	1	2	4	1	3	1
342	2	5	2	8	1	2	4	1	1	1
343	1	7	2	8	1	2	4	1	1	1
344	1	3	2	8	1	2	4	1	1	1
345	2	5	2	8	1	2	4	1	1	1
346	2	2	1	8	1	2	4	1	1	1
347	1	3	1	8	1	2	4	1	1	1
348	2	6	2	8	5	2	4	1	1	1
349	2	1	2	8	1	2	4	2	1	1
350	2	1	2	8	1	2	4	2	1	1
351	1	1	2	8	1	2	4	1	1	1
352	1	4	2	8	2	1	4	1	3	1
353	2	1	1	8	1	2	4	1	1	1
354	2	4	2	8	1	2	4	1	1	1
355	1	4	2	8	1	2	4	1	1	1
356	1	7	2	8	2	1	4	1	3	1
357	2	2	2	8	2	1	4	1	3	1
358	1	3	2	8	5	2	4	1	1	1
359	2	1	2	8	1	2	4	1	1	1
360	1	3	1	8	1	2	4	1	1	1
361	1	3	2	8	1	2	4	1	1	1
362	1	3	2	8	1	2	4	1	1	1
363	1	2	2	8	1	2	4	1	1	1
364	2	1	2	8	1	2	4	1	1	1
365	1	3	2	8	5	2	4	1	1	1
366	2	2	1	8	1	2	4	1	1	1
367	2	7	1	8	1	2	4	1	1	1
368	2	4	1	8	1	2	4	1	1	1
369	2	6	1	8	1	2	4	1	1	1
370	2	7	2	8	1	2	4	1	1	4
371	1	1	1	8	1	2	4	1	1	4
372	2	1	2	8	1	2	4	2	3	1
373	1	2	2	8	1	2	4	1	1	1
374	2	6	2	8	5	2	4	1	1	1
375	2	3	2	8	1	2	4	1	1	1
376	2	3	2	8	2	2	4	1	1	1
377	2	3	2	8	1	2	4	1	3	1
378	1	4	2	8	1	2	4	5	4	1
379	2	2	2	8	1	2	4	5	2	4
380	1	7	1	8	1	2	4	1	1	1
381	2	2	1	8	1	2	4	1	1	1
382	2	7	2	8	1	2	4	1	1	1
383	1	2	2	8	1	2	4	1	1	1
384	1	4	1	8	1	2	4	1	1	1
385	1	5	1	8	1	2	4	1	1	1
386	3	3	2	8	1	2	4	1	1	1
387	2	5	2	8	1	2	4	1	1	1
388	2	1	2	8	1	2	3	1	1	1
389	2	1	2	8	5	2	4	9	2	1
390	1	3	2	8	1	2	4	1	1	4
391	1	5	1	8	1	2	4	1	1	4
392	2	3	2	8	5	2	4	1	1	4
393	1	1	2	8	1	2	4	1	1	1
394	1	3	2	8	1	2	4	2	1	1
395	1	1	2	8	1	2	4	3	2	1
396	1	4	2	8	1	2	4	1	1	1
397	1	3	2	8	1	2	4	1	1	1
398	2	3	2	1	1	2	4	1	1	2
399	1	3	2	8	1	2	4	1	1	1
400	1	7	2	8	1	2	4	1	1	1
401	1	1	1	8	1	2	4	1	1	4
402	1	1	1	8	1	2	4	1	1	4
403	2	5	2	8	1	2	4	1	1	4
404	2	5	1	8	1	2	4	1	1	1
405	1	4	1	8	1	2	4	1	1	4
407	1	4	1	8	1	2	4	1	1	1
408	1	5	1	8	1	2	4	1	1	1
409	1	2	2	8	1	2	4	1	1	1
410	1	1	1	8	1	2	4	1	1	4
411	1	4	1	8	2	1	4	1	1	1
412	1	4	1	8	1	2	4	1	1	1
413	2	2	2	8	1	2	4	1	1	1
414	2	2	2	8	1	2	4	1	1	1
415	1	1	2	8	1	2	4	2	1	4
416	2	5	2	8	1	2	4	1	1	1
417	1	1	1	8	2	2	4	1	3	1
418	1	2	2	8	2	2	4	1	5	1
419	1	4	2	8	1	2	4	1	1	4
420	2	5	2	8	1	2	4	1	1	4
421	1	4	2	8	1	2	4	1	1	1
422	1	4	2	8	1	2	4	1	1	4
423	2	4	3	8	1	2	4	1	1	1
424	1	4	3	8	1	2	3	4	2	1
425	2	1	3	8	1	2	4	1	1	1
426	1	4	3	8	1	2	4	1	1	4
427	2	3	1	8	1	2	4	1	1	4
428	2	3	3	8	1	2	4	1	1	4
429	1	1	1	8	1	2	4	2	1	4
430	1	1	1	8	1	2	4	2	1	4
431	1	1	2	8	1	2	4	2	1	1
432	1	1	2	8	1	2	4	2	1	1
433	1	5	2	8	1	2	4	1	1	1
434	1	3	2	8	1	2	4	2	1	1
435	1	1	2	8	1	2	4	2	1	1
436	1	2	3	8	1	2	4	1	1	4
437	1	3	1	8	1	2	4	1	1	4
438	2	3	2	8	1	2	4	1	1	4
439	1	4	2	8	2	2	4	1	3	2
440	2	5	2	8	1	2	4	1	1	4
441	1	3	2	8	1	2	4	1	1	1
442	2	2	2	8	1	2	4	1	1	4
443	1	1	2	8	1	2	4	2	1	4
444	1	6	2	8	1	2	4	1	1	4
445	1	5	2	8	1	2	4	1	1	4
446	2	4	2	8	1	2	4	1	1	1
447	2	2	2	8	1	2	4	1	1	1
448	1	1	2	8	1	2	4	1	1	1
449	1	1	2	8	1	2	4	1	1	4
450	1	1	2	8	1	2	4	2	5	4
451	2	5	2	8	1	2	4	1	1	1
452	2	4	2	8	1	2	4	1	1	4
453	1	1	1	8	1	2	4	2	3	1
454	2	1	2	8	1	2	3	1	1	1
455	2	2	2	8	1	2	4	6	4	1
456	1	2	1	7	1	2	4	1	1	1
457	1	2	2	8	1	2	4	1	3	1
458	1	3	2	8	1	2	4	1	1	1
459	2	6	2	8	1	2	4	1	1	1
460	2	2	2	8	1	2	4	1	1	4
461	1	6	1	8	1	2	4	1	1	4
462	1	7	2	8	1	2	4	1	1	4
463	1	1	2	8	1	2	4	2	1	4
464	2	1	2	8	1	2	4	2	1	1
465	2	1	2	7	1	2	4	1	1	1
466	2	2	2	8	1	2	4	1	1	1
467	1	6	2	8	1	2	4	1	1	4
468	1	4	2	8	1	2	4	1	1	1
469	1	4	2	8	1	2	4	1	1	1
470	1	6	2	8	1	2	4	1	1	4
471	2	1	2	1	1	2	4	5	4	2
472	2	3	2	8	1	2	4	1	3	4
473	1	5	2	8	1	2	4	1	1	4
474	2	5	1	7	1	2	4	1	1	4
476	2	1	2	8	1	2	4	2	1	4
477	2	1	2	8	1	2	4	2	1	4
478	1	1	1	8	1	2	4	6	2	1
479	2	1	1	8	1	2	4	2	1	4
480	1	6	2	8	1	2	4	1	1	4
481	1	3	2	8	1	2	4	1	1	4
482	2	2	2	8	1	2	4	1	3	4
483	1	3	2	1	1	2	4	1	3	2
484	2	5	2	8	1	2	4	1	1	4
485	1	1	2	8	1	2	4	2	1	1
486	2	1	2	8	1	2	4	2	1	1
487	1	1	2	8	1	2	4	2	1	1
488	2	1	2	8	1	2	4	2	1	1
489	2	4	3	8	1	2	4	1	1	4
490	2	4	2	8	1	2	4	1	3	1
491	1	1	2	8	1	2	4	1	1	1
492	1	5	2	8	1	2	4	1	1	1
493	1	1	2	8	1	2	4	2	1	1
494	1	1	2	8	1	2	4	3	2	1
495	1	1	2	8	1	2	4	2	1	1
496	1	1	2	8	1	2	4	2	1	4
497	1	6	3	8	3	1	4	1	1	1
498	2	4	2	8	1	2	4	1	1	1
499	2	2	2	8	1	2	4	1	3	1
500	1	6	2	8	1	2	4	1	1	1
501	1	4	2	8	1	2	4	1	1	1
502	2	4	2	8	1	2	4	1	1	1
503	2	1	2	8	1	2	4	1	1	4
504	2	3	2	8	1	2	4	1	1	1
505	2	3	2	8	1	2	4	1	1	4
506	2	3	1	8	1	2	4	1	3	4
507	1	7	2	8	1	2	4	1	1	4
508	1	4	2	8	5	2	4	1	1	1
509	1	1	2	1	1	2	4	1	1	2
510	3	1	2	8	1	2	4	1	1	4
511	1	4	2	8	1	2	4	1	1	4
512	1	1	2	8	1	2	4	1	1	4
513	2	1	1	8	1	2	4	1	1	4
514	2	1	2	7	1	2	4	1	1	4
515	2	5	2	8	1	2	4	1	1	4
516	1	2	2	8	1	2	4	1	1	1
517	1	1	2	8	1	2	4	4	2	1
518	2	2	2	8	1	2	4	1	1	1
519	1	6	2	8	1	2	4	1	1	1
520	2	1	2	8	1	2	4	1	1	1
521	1	3	2	8	1	2	4	1	1	1
522	1	3	2	8	1	2	4	1	1	1
523	1	3	2	8	1	2	4	1	1	1
524	1	3	2	1	1	2	4	1	1	2
525	1	6	2	8	1	2	4	1	1	1
526	2	1	2	8	1	2	4	1	1	1
527	1	2	2	8	2	2	4	1	3	1
528	1	6	2	8	1	2	4	1	1	1
529	2	5	3	7	1	2	4	1	1	1
530	1	6	2	8	2	2	4	1	1	1
531	1	3	2	8	1	2	4	1	1	1
532	1	2	2	8	1	2	4	1	1	1
533	1	4	2	8	1	2	4	1	1	1
534	1	2	2	8	1	2	4	1	3	1
535	2	7	2	8	1	2	4	1	1	1
536	2	2	2	8	1	2	1	1	1	1
537	1	6	2	8	1	2	4	1	1	1
538	2	2	2	8	1	2	4	1	1	1
539	2	2	2	8	1	2	4	1	1	1
540	1	1	2	8	1	2	4	1	1	1
541	1	1	2	8	1	2	4	1	1	1
542	2	5	2	8	1	2	4	1	1	1
543	2	1	2	8	1	2	4	6	2	1
544	2	3	2	8	1	2	4	1	1	1
545	2	3	2	8	1	2	4	1	1	1
546	1	1	1	8	1	2	4	1	1	4
547	1	2	1	8	1	2	4	1	1	4
548	2	3	2	8	1	2	4	1	1	4
549	2	2	2	1	1	2	4	1	1	2
550	2	4	2	8	1	2	4	1	1	4
551	1	5	2	8	1	2	4	1	1	4
552	2	3	2	8	1	2	4	1	1	4
553	2	5	2	8	1	2	4	1	1	4
554	1	1	1	8	1	2	4	1	1	4
555	1	4	2	8	1	2	4	1	1	4
556	2	1	1	8	1	2	4	1	1	4
557	2	2	2	1	1	2	4	1	1	2
558	2	3	2	8	1	2	4	1	1	4
559	2	6	1	8	1	2	4	1	1	4
560	1	6	2	8	1	2	4	1	1	4
561	2	5	1	8	1	2	4	1	1	4
562	1	6	2	8	1	2	4	1	1	4
563	2	7	2	8	2	1	4	1	3	1
564	1	5	2	8	1	2	4	1	1	1
565	1	1	2	8	1	2	4	1	1	1
566	1	4	2	8	1	2	4	1	1	1
567	1	4	2	8	1	2	4	1	1	1
568	2	5	2	8	1	2	4	1	1	1
569	2	2	2	8	1	2	4	1	3	1
570	1	2	1	8	1	2	4	1	3	2
571	1	7	2	8	1	2	4	1	1	1
572	2	6	2	8	1	2	4	1	1	1
573	1	5	2	8	1	2	4	1	1	1
574	2	3	2	8	1	2	4	1	1	1
575	2	3	2	8	1	2	4	1	3	4
576	1	4	3	8	1	2	4	1	1	4
577	2	3	2	8	1	2	4	1	1	4
578	2	1	1	8	1	2	4	1	1	4
579	2	4	2	8	1	2	4	1	1	4
580	2	5	1	8	1	2	4	1	1	4
581	1	1	1	8	1	2	4	1	1	4
582	2	3	2	8	1	2	4	1	1	1
583	2	2	2	8	1	2	4	1	1	4
584	1	6	2	8	1	2	4	1	1	4
585	1	1	2	8	1	2	4	1	1	1
586	1	1	2	8	1	2	4	1	2	4
587	1	4	2	8	1	2	4	1	1	1
588	1	1	2	8	1	2	4	1	1	4
589	1	3	2	8	1	2	4	1	1	1
590	2	5	2	8	1	2	4	1	1	1
591	2	2	2	8	1	2	4	1	3	4
592	2	4	2	8	1	2	4	1	3	2
593	2	2	2	8	1	2	4	1	1	4
594	1	3	2	8	1	2	4	1	1	4
595	1	1	2	8	1	2	4	2	1	4
596	2	7	2	8	1	2	4	1	1	4
597	2	2	2	8	1	2	4	1	1	4
598	2	2	2	8	1	2	4	1	1	4
599	2	4	2	8	1	2	4	1	3	4
600	2	3	2	8	1	2	4	1	1	4
601	2	3	2	8	1	2	4	1	1	4
602	1	1	2	8	1	2	4	1	1	4
603	1	3	2	8	1	2	4	4	2	4
604	2	2	2	8	3	2	4	1	3	1
605	2	1	1	8	1	2	4	2	1	4
606	1	1	1	8	1	2	4	2	1	4
607	1	1	1	8	1	2	4	2	1	1
608	1	3	2	7	1	2	4	1	1	4
609	2	2	1	8	1	2	4	1	1	1
610	2	3	1	8	1	2	4	1	1	1
611	2	6	1	8	1	2	4	1	1	4
612	2	6	1	8	1	2	4	1	1	1
613	1	6	1	8	1	2	4	1	1	4
614	2	6	1	8	1	2	4	1	1	1
615	2	1	2	8	1	2	4	1	1	4
616	2	4	1	8	1	2	4	1	3	1
617	1	5	2	8	1	2	4	1	1	1
618	1	5	1	8	1	2	4	1	1	4
619	2	4	2	7	1	2	4	1	1	1
620	2	7	2	8	1	2	4	1	1	1
621	1	3	2	8	1	2	4	1	1	1
622	2	4	2	8	1	2	4	1	1	1
623	1	6	1	8	1	2	4	1	1	4
624	1	3	2	8	1	2	4	1	1	1
625	2	2	2	8	1	2	4	1	1	4
626	2	5	2	8	1	2	4	1	1	1
627	2	1	1	8	1	2	4	2	1	4
628	2	1	1	8	1	2	4	2	1	1
629	1	1	2	8	1	2	4	2	1	1
630	1	1	1	8	1	2	4	2	1	1
631	1	2	2	8	1	2	4	1	1	4
632	1	3	2	8	1	2	4	1	1	1
633	2	2	2	8	1	2	4	1	1	1
634	2	4	2	8	1	2	4	1	1	1
635	1	3	2	8	1	2	4	1	1	1
636	1	7	1	8	1	2	4	1	1	1
637	2	5	1	1	1	2	4	1	1	2
638	1	7	1	8	1	2	4	1	1	1
639	1	1	2	8	1	2	4	1	1	1
640	2	1	2	8	1	2	4	2	1	1
641	1	4	2	8	1	2	4	4	2	1
642	1	1	2	8	1	2	4	2	1	1
643	1	5	2	8	1	2	4	1	3	4
644	2	3	1	8	2	1	4	7	6	1
645	2	2	2	8	1	2	4	5	2	1
646	1	3	1	8	1	2	4	3	2	3
647	2	6	2	8	1	2	4	1	1	1
648	1	7	2	8	1	2	4	1	1	1
649	1	5	2	8	1	2	4	1	1	1
650	2	3	2	8	1	2	4	1	1	4
651	1	2	2	8	1	2	4	1	3	4
652	1	7	2	7	1	2	4	1	1	1
653	1	6	2	8	1	2	4	1	1	4
654	2	5	2	8	1	2	4	1	1	1
655	1	5	1	8	1	2	4	1	1	4
656	2	4	1	8	1	2	4	1	1	4
657	2	1	2	8	1	2	4	1	1	1
658	1	7	2	8	1	2	4	1	1	1
659	2	7	2	8	1	2	4	1	1	1
660	1	7	2	8	1	2	4	1	1	1
661	1	1	2	8	1	2	4	1	1	1
662	2	3	2	8	1	2	4	1	1	1
663	2	6	2	8	1	2	4	1	1	1
664	2	5	1	7	1	2	4	1	1	1
665	1	1	1	8	1	2	4	6	2	1
666	1	1	1	8	1	2	4	1	1	1
667	1	1	2	8	1	2	4	1	1	1
668	2	2	2	8	1	2	4	1	1	1
669	1	5	2	8	1	2	4	1	1	1
670	2	6	1	8	1	2	4	1	1	1
671	2	3	1	8	1	2	4	1	1	4
672	1	7	2	8	1	2	4	1	1	1
673	1	1	2	8	1	2	4	2	1	1
674	2	2	1	8	1	2	4	1	3	2
675	2	1	1	8	1	2	4	2	1	1
676	1	2	1	8	1	2	4	1	1	1
677	2	3	2	8	1	2	4	1	1	1
678	2	5	2	8	1	2	4	1	1	1
679	1	4	2	8	1	2	4	1	1	1
680	1	1	1	8	1	2	4	1	1	1
681	1	1	2	1	1	2	4	1	1	2
682	1	6	2	8	1	2	4	1	1	1
683	1	1	2	1	1	2	4	2	1	2
684	1	1	2	8	1	2	4	2	1	1
685	1	1	1	8	1	2	4	2	1	1
686	2	1	2	8	1	2	4	2	1	1
687	1	1	2	8	1	2	4	2	1	1
688	1	1	2	8	1	2	4	1	1	1
689	1	6	2	8	1	2	4	1	1	1
690	1	4	2	8	1	2	4	1	3	1
691	2	2	2	7	1	2	4	1	1	1
692	1	1	2	8	1	2	4	1	1	1
693	1	1	2	8	1	2	4	1	1	1
694	2	6	2	8	1	2	4	1	1	1
695	2	3	2	8	1	2	4	1	1	1
696	2	5	2	8	1	2	4	1	1	1
697	2	4	2	8	1	2	4	1	1	1
698	1	7	2	8	1	2	4	1	1	1
699	1	5	2	8	5	2	4	1	1	2
700	1	3	1	8	2	1	4	1	1	1
701	2	2	1	8	1	2	4	1	1	1
702	2	5	2	1	5	2	4	1	1	2
703	1	7	1	8	1	2	4	1	1	1
704	1	1	1	8	1	2	4	1	1	1
705	2	4	2	8	1	2	4	1	1	1
706	2	4	2	1	1	2	4	1	3	2
707	2	6	2	8	1	2	4	1	1	1
708	2	3	2	8	1	2	4	1	1	1
709	2	2	2	8	1	1	4	1	1	1
710	1	1	1	7	5	2	4	2	1	1
711	1	1	1	8	1	2	4	2	1	1
712	1	3	2	8	1	2	4	1	1	1
713	1	1	2	8	1	2	4	1	1	1
714	2	6	2	8	1	2	4	1	1	1
715	1	4	2	8	1	2	4	1	1	1
716	2	4	2	8	1	2	4	3	2	1
717	1	5	2	8	1	2	4	1	1	4
718	2	5	2	8	1	2	4	1	1	1
719	2	2	2	8	1	2	4	1	3	4
720	2	6	2	7	1	2	4	1	2	4
721	1	7	2	8	1	2	4	6	2	4
722	2	5	2	1	1	2	4	1	1	2
723	2	2	2	8	1	2	4	1	1	1
724	1	2	2	8	1	2	4	1	1	1
725	1	7	2	1	1	2	4	1	1	2
726	2	5	2	8	1	2	4	1	1	1
727	1	5	2	8	1	2	4	1	1	1
728	1	4	2	8	2	2	4	1	1	1
729	2	4	1	1	1	2	4	1	1	2
730	1	4	2	8	1	2	4	2	1	1
731	2	1	2	8	1	2	4	2	1	1
732	2	2	1	7	1	2	4	1	1	1
733	2	2	1	8	1	2	4	1	1	1
734	2	5	2	8	1	2	4	1	1	1
735	1	2	1	8	1	2	4	1	1	1
736	2	7	1	8	1	2	4	1	1	1
737	1	5	2	8	1	2	4	1	1	1
738	2	3	2	8	1	2	4	1	1	1
739	2	3	1	8	1	2	4	1	1	1
740	1	4	1	8	1	2	4	1	1	1
741	1	1	1	8	1	2	4	2	1	4
742	2	1	1	8	1	2	4	2	1	4
743	1	3	2	8	1	2	4	1	1	1
744	1	4	1	8	1	2	4	1	1	1
745	1	1	2	8	1	2	4	2	3	4
746	1	3	1	8	1	2	4	1	1	1
747	1	2	1	8	1	2	4	1	3	1
748	2	1	2	8	1	2	4	1	1	1
749	1	1	1	8	1	2	4	3	2	1
750	2	3	1	8	1	2	4	1	1	1
751	1	5	2	8	1	2	4	1	1	1
752	1	6	2	8	1	2	4	1	1	1
753	2	3	1	8	1	2	4	1	1	1
754	1	2	3	8	1	2	4	1	1	1
755	2	1	1	8	1	2	4	2	1	1
756	1	7	3	8	1	2	4	1	1	1
757	1	2	3	8	1	2	4	1	1	1
758	2	5	1	8	1	2	4	1	1	1
759	2	3	3	8	1	2	4	1	1	4
760	2	5	3	8	1	2	4	1	1	4
761	2	7	3	8	1	2	4	1	1	4
762	1	7	2	8	1	2	4	1	1	4
763	1	4	2	8	1	2	4	1	1	1
764	1	7	1	8	1	2	4	1	1	1
765	1	1	1	8	1	2	4	1	1	1
766	2	2	1	8	1	2	4	3	2	4
767	2	4	1	8	1	2	4	1	1	1
768	2	4	3	8	1	2	4	1	1	1
769	1	6	3	8	1	3	4	1	1	1
770	2	3	3	8	1	2	4	1	1	4
771	1	1	3	8	1	2	4	1	1	4
772	2	3	3	8	1	2	4	1	1	1
773	1	7	3	8	1	2	4	1	1	4
774	1	2	3	8	1	2	4	1	1	4
775	1	1	2	8	1	2	4	4	2	1
776	1	4	3	8	1	2	4	4	2	4
777	1	5	3	8	1	2	4	1	1	4
778	1	5	2	8	1	2	4	1	1	1
779	2	5	3	8	1	2	4	1	1	4
780	2	3	3	8	1	2	4	1	1	1
781	2	4	3	8	1	2	4	1	1	1
782	1	5	1	8	1	2	4	1	1	1
783	1	4	2	8	1	2	4	1	1	1
784	2	5	3	8	1	2	4	1	1	4
785	1	4	3	8	1	2	4	1	1	4
786	1	7	3	8	1	2	4	1	1	1
787	2	4	3	8	1	2	4	1	1	4
788	2	4	2	8	1	2	4	1	1	1
789	1	4	2	8	1	2	4	1	1	4
790	1	6	1	8	1	2	4	1	1	1
791	2	4	1	8	1	2	4	1	1	1
792	1	1	1	8	1	2	4	1	1	1
793	1	2	1	1	1	2	4	1	3	2
794	2	1	2	8	1	2	4	2	1	1
795	1	1	1	8	1	2	4	2	1	1
796	1	7	1	8	1	2	4	1	1	4
797	1	3	3	8	1	2	4	1	1	4
798	3	5	1	8	1	3	4	1	1	1
799	1	2	2	8	1	2	4	1	1	1
800	2	2	2	8	1	2	4	1	1	1
801	1	3	1	8	2	2	4	1	1	1
802	2	4	1	8	1	2	4	1	1	1
803	2	5	2	8	1	2	4	1	1	1
804	1	3	3	8	1	2	4	1	3	1
805	1	3	2	8	1	2	4	1	1	1
806	2	3	1	8	1	2	4	1	1	1
807	1	3	2	8	1	2	4	1	1	1
808	1	6	2	8	1	2	4	1	1	1
809	1	5	2	8	1	2	4	1	1	1
810	1	7	1	8	1	1	4	1	1	1
811	2	7	2	8	1	2	4	1	1	1
812	2	2	1	8	1	2	4	1	1	1
813	2	1	1	8	1	2	4	2	1	1
814	1	1	2	8	1	2	4	1	1	1
815	1	1	1	1	1	2	4	2	3	2
816	1	1	3	8	1	2	4	3	1	1
817	2	1	1	8	1	2	4	2	1	1
818	2	4	3	7	1	2	4	1	1	1
819	2	6	1	8	1	2	4	1	1	1
820	2	5	2	8	1	2	4	1	1	1
821	2	3	2	8	1	2	4	1	3	2
822	2	4	1	8	1	2	4	1	1	1
823	2	4	1	8	1	2	4	1	1	1
824	2	5	2	8	1	2	4	1	1	1
825	1	2	1	8	1	2	4	1	1	1
826	1	3	2	8	1	2	4	1	1	1
827	2	1	2	8	1	2	4	2	1	1
828	2	3	1	7	1	2	4	3	2	1
829	2	1	1	8	1	2	4	2	1	1
830	2	1	1	8	1	2	4	2	1	1
831	1	1	3	8	1	2	4	2	1	1
832	1	1	1	8	1	2	4	1	1	1
833	1	2	1	8	2	2	4	1	3	4
834	2	5	1	8	1	2	4	1	1	1
835	1	3	1	8	1	2	4	1	1	1
836	2	3	1	8	1	2	4	1	1	1
837	2	5	1	8	1	2	4	1	1	1
838	1	4	1	8	1	2	4	1	1	1
839	1	4	1	8	1	2	4	1	1	1
840	1	7	3	8	1	2	4	1	1	1
841	2	2	1	8	1	2	4	1	1	1
842	2	3	2	8	1	2	4	1	3	4
843	1	1	1	8	1	2	4	2	1	1
844	2	1	1	7	5	2	4	2	1	1
845	1	1	2	8	1	2	4	2	1	1
846	1	1	2	8	1	2	4	2	1	4
847	1	5	1	8	1	3	4	1	1	1
848	1	3	1	8	1	2	4	1	1	1
849	1	5	2	8	1	2	4	1	1	1
850	1	7	1	8	1	2	4	1	3	4
851	1	3	1	8	1	2	4	1	1	1
852	1	3	1	8	1	2	4	1	1	1
853	1	3	2	8	1	2	4	1	1	1
854	1	5	2	1	1	2	4	1	1	2
855	1	4	1	1	1	2	4	1	1	2
856	1	3	2	8	1	2	4	1	1	1
857	2	5	1	8	1	2	4	3	2	1
858	1	2	2	8	1	2	4	4	2	1
859	1	4	1	8	1	2	4	1	1	1
860	1	5	2	8	1	2	4	1	1	1
861	1	4	1	8	1	2	4	2	1	1
862	2	1	1	8	1	2	4	2	1	1
863	2	1	2	8	1	2	4	2	1	1
864	1	1	1	8	1	2	4	1	1	1
865	1	7	2	8	1	2	4	1	3	1
866	2	4	2	8	2	2	4	1	1	1
867	1	3	1	8	1	2	4	1	1	1
868	2	5	1	1	1	2	4	1	1	2
869	1	5	1	8	1	2	4	1	1	1
870	2	3	2	8	1	2	4	1	1	1
871	2	6	1	8	1	2	3	1	1	1
872	2	5	2	8	1	2	4	1	1	1
873	2	3	2	8	1	2	4	5	4	1
874	1	1	1	1	1	2	4	1	1	2
875	1	4	1	8	1	2	4	1	1	1
876	1	7	2	8	1	2	4	1	1	1
877	1	6	1	1	1	2	4	1	3	2
878	2	3	1	8	1	2	3	1	3	4
879	1	3	2	8	1	2	4	1	3	2
880	1	7	1	8	1	2	4	1	1	1
881	1	7	1	8	1	2	4	1	1	1
882	2	4	1	8	1	2	4	1	1	1
883	1	2	1	8	1	2	4	1	1	1
884	2	3	2	8	1	2	4	1	3	4
885	2	4	2	1	1	2	4	1	1	2
886	1	2	2	8	1	2	4	1	3	1
887	2	5	3	8	1	2	4	1	1	1
888	2	4	1	8	1	2	4	1	1	1
889	1	2	1	8	1	2	4	1	1	1
890	1	3	1	8	1	2	4	1	3	4
891	2	1	2	8	1	2	4	1	1	4
892	2	1	2	8	2	1	4	1	3	2
893	1	5	1	8	1	2	4	1	1	1
894	1	2	1	8	1	2	4	1	1	1
895	1	2	2	8	1	2	4	1	1	1
896	1	3	1	8	1	2	4	1	3	4
897	2	4	3	8	1	2	4	1	1	1
898	1	1	3	8	1	2	4	3	1	1
899	2	5	1	8	1	2	4	1	1	1
900	2	4	2	8	1	2	4	1	1	1
901	1	1	1	8	1	2	4	1	1	1
902	1	5	2	8	5	2	4	1	1	1
903	2	3	1	8	1	2	4	1	1	1
904	1	1	1	8	1	2	4	1	1	1
905	1	1	1	8	1	2	4	2	1	1
906	1	1	1	8	1	2	4	2	1	1
907	2	1	2	8	1	2	4	1	1	1
908	2	1	1	1	1	2	4	2	1	1
909	1	1	2	8	1	2	4	2	1	1
910	1	5	2	8	1	2	4	1	1	1
911	1	4	2	8	1	2	4	1	1	4
912	2	3	2	8	1	2	4	1	1	1
913	1	1	1	8	1	2	4	4	3	1
914	1	1	2	8	1	2	4	2	1	1
915	1	1	2	8	1	2	4	6	2	1
916	1	1	2	8	1	2	4	3	4	1
917	2	6	2	8	1	2	4	3	2	1
918	1	1	3	8	1	2	4	2	1	1
919	2	7	2	8	1	2	4	1	1	1
920	1	4	2	7	1	2	4	3	2	1
921	1	4	2	8	1	2	4	1	1	1
922	2	1	2	8	1	2	4	2	1	1
923	2	2	2	8	1	2	4	1	3	1
924	1	2	2	8	1	2	4	1	1	1
925	1	1	2	8	1	2	4	2	1	1
926	2	4	2	8	1	2	4	1	1	1
927	1	1	1	8	1	2	4	1	1	1
928	2	1	2	8	1	2	4	2	1	1
929	1	5	2	8	1	2	4	4	2	4
930	1	5	1	8	1	2	4	4	2	4
931	2	4	1	8	1	2	4	1	1	4
932	2	4	2	8	1	2	4	1	1	4
933	2	6	2	8	1	2	4	1	1	1
934	1	1	2	8	1	2	4	1	1	1
935	2	3	1	8	1	2	4	1	1	1
936	2	3	2	1	1	2	4	1	1	2
937	2	4	2	7	1	2	4	1	3	4
938	1	1	1	8	1	2	4	2	1	1
939	2	1	2	8	1	2	1	2	1	1
940	2	3	1	8	1	2	4	1	1	1
941	2	3	3	8	1	2	4	1	1	1
942	1	1	2	8	1	2	4	4	2	1
943	2	3	2	8	1	2	4	4	2	1
944	1	3	2	8	1	3	4	1	1	1
945	2	5	2	8	1	2	4	1	1	1
946	2	3	1	1	1	2	4	1	1	2
947	1	1	2	8	1	2	1	1	1	4
948	2	4	1	8	1	2	4	5	2	1
949	1	6	1	8	1	2	4	1	1	1
950	1	4	2	1	1	2	4	1	1	2
951	1	1	2	8	1	2	4	2	1	4
952	1	1	2	8	1	2	4	2	1	1
953	1	5	2	8	1	2	4	1	1	4
954	2	1	1	8	1	2	4	1	1	1
955	1	1	2	8	1	2	4	2	1	1
956	1	1	2	8	1	2	4	2	3	4
957	2	5	2	8	1	2	4	1	1	1
958	2	5	1	8	1	2	4	1	1	1
959	1	1	1	8	2	1	4	1	1	1
960	2	4	2	8	1	2	4	1	1	1
961	2	5	1	8	1	2	4	1	1	1
962	1	5	1	8	1	1	4	1	1	1
963	2	4	1	8	1	1	4	1	1	1
964	1	3	1	1	1	1	4	1	1	2
965	2	3	1	8	1	2	4	1	1	1
966	1	3	2	8	1	2	4	2	1	1
967	1	5	2	8	1	2	4	1	1	1
968	2	6	1	8	1	2	4	1	1	1
969	1	4	2	8	1	2	4	1	3	1
970	1	6	1	8	1	2	4	1	1	1
971	2	5	2	8	1	2	4	1	1	1
972	1	1	2	8	1	2	4	2	1	1
973	1	2	1	8	1	2	4	2	3	1
974	2	1	2	8	1	2	4	2	1	1
975	1	1	1	8	1	2	4	4	2	1
976	2	4	2	8	1	2	4	3	2	1
977	1	3	1	8	1	2	4	5	4	1
978	1	1	1	8	5	2	4	2	1	4
979	1	4	2	8	1	2	4	1	1	1
980	2	1	1	8	1	2	4	2	1	4
981	2	1	1	8	1	2	4	2	1	1
982	2	1	1	8	1	2	4	1	1	1
983	2	2	1	8	1	2	4	1	1	1
984	1	4	1	8	1	2	4	1	1	1
985	1	1	2	8	1	2	4	1	3	4
986	1	6	1	8	1	2	4	1	1	1
987	1	3	2	1	1	2	4	1	3	2
988	1	5	1	8	1	2	4	1	1	1
989	1	4	1	8	1	2	4	1	1	1
990	1	2	1	8	1	2	4	1	1	1
991	1	3	2	8	1	2	4	1	1	1
992	2	3	1	8	1	2	4	1	1	1
993	1	2	1	8	1	2	4	1	1	1
994	1	7	2	8	1	3	4	1	1	1
995	2	2	2	8	1	2	4	1	1	4
996	2	2	1	8	1	2	4	1	1	4
997	2	7	3	8	1	2	4	1	1	4
998	1	7	2	8	1	2	4	1	1	4
999	2	1	1	8	1	2	4	1	3	4
1000	2	5	3	8	1	2	4	1	1	4
1001	2	2	3	8	1	2	4	1	1	4
1002	2	5	1	8	1	2	4	1	1	4
1003	2	2	2	8	1	2	4	1	1	4
1004	2	4	2	7	1	2	4	1	1	4
1005	1	3	1	8	1	2	4	1	1	4
1006	2	3	1	8	1	2	4	1	1	4
1007	2	4	1	1	1	2	4	1	1	2
1008	2	5	1	8	1	2	4	1	1	4
1009	2	6	2	8	1	2	4	1	1	4
1010	2	2	3	8	1	2	4	1	1	4
1011	2	2	2	8	1	2	4	1	1	4
1012	1	3	3	8	5	2	4	1	1	4
1013	1	5	1	8	1	2	4	1	1	4
1014	2	6	2	8	1	2	4	1	1	4
1015	2	2	2	8	1	2	4	1	1	4
1016	2	5	2	8	1	2	4	1	1	4
1017	2	2	2	8	1	2	4	1	1	4
1018	1	7	1	8	1	2	4	1	1	1
1019	1	4	3	8	1	2	4	1	1	4
1020	1	2	1	8	1	2	4	1	1	4
1021	1	2	2	8	1	2	4	1	1	4
1022	1	5	1	8	1	2	4	3	2	4
1023	1	1	2	8	1	2	4	2	1	4
1024	1	1	1	8	1	2	4	1	1	1
1025	2	7	2	8	1	2	4	1	1	4
1026	2	7	2	8	1	2	4	1	1	4
1027	2	3	3	8	1	2	4	1	1	4
1028	2	7	2	8	1	2	4	1	1	4
1029	2	4	2	1	1	2	4	1	3	2
1030	1	4	2	8	1	2	4	1	1	4
1031	2	4	2	8	1	2	4	1	1	4
1032	1	2	2	8	1	2	4	1	1	4
1033	1	1	2	8	1	2	4	9	2	1
1034	1	1	2	8	1	2	4	2	1	1
1035	1	1	3	8	1	2	4	2	1	1
1036	1	1	1	8	1	2	4	2	1	1
1037	2	1	1	8	1	2	4	2	3	1
1038	1	1	2	8	1	2	4	2	1	1
1039	2	3	1	8	1	2	4	1	1	4
1040	1	3	1	8	1	2	4	1	1	4
1041	1	5	2	8	1	2	4	1	1	4
1042	2	6	2	8	1	2	4	1	1	4
1043	2	3	2	8	1	2	4	1	1	4
1044	2	2	2	8	1	2	4	1	1	4
1045	2	2	1	8	1	2	4	1	1	4
1046	2	5	2	8	1	2	4	1	1	4
1047	2	6	2	8	1	2	4	1	1	4
1048	1	4	2	8	1	2	4	1	1	4
1049	1	2	2	8	1	2	4	1	1	1
1050	1	7	2	8	1	2	4	1	1	1
1051	2	4	2	8	1	2	4	1	1	1
1052	1	7	3	8	1	2	4	1	1	1
1053	1	3	2	8	2	2	4	1	1	1
1054	2	1	2	8	1	2	4	5	2	1
1055	1	4	2	8	1	2	4	1	1	1
1056	2	3	2	8	1	2	4	1	1	1
1057	2	3	2	8	1	2	4	1	1	1
1058	2	7	2	8	1	2	4	1	1	1
1059	1	1	1	8	1	2	4	1	1	1
1060	2	5	2	8	1	2	4	1	1	1
1061	2	1	3	8	1	2	4	2	1	1
1062	2	6	2	8	1	2	4	3	2	1
1063	2	4	2	8	1	2	4	1	3	1
1064	2	5	1	8	1	2	4	1	1	4
1065	1	2	3	8	1	2	4	1	1	1
1066	2	4	1	8	1	2	3	1	1	4
1067	1	6	1	8	1	2	4	1	1	4
1068	1	5	1	8	1	2	4	1	1	4
1069	3	1	3	7	1	2	4	1	1	4
1070	2	1	2	8	1	2	4	1	1	4
1071	3	1	1	8	1	2	4	2	1	4
1072	2	1	3	8	1	2	4	1	1	1
1073	2	1	1	8	1	2	4	3	1	1
1074	1	1	1	8	1	2	4	2	1	1
1075	2	2	1	8	1	2	4	5	2	4
1076	1	1	1	8	1	2	4	2	1	1
1077	1	5	3	8	1	2	4	1	3	1
1078	1	7	1	8	1	2	4	1	1	3
1079	1	2	2	8	1	2	4	1	1	1
1080	2	4	2	8	2	1	4	1	1	1
1081	1	6	2	8	1	2	3	1	1	1
1082	2	3	1	8	1	2	4	1	1	1
1083	1	1	3	8	1	2	4	1	1	1
1084	2	3	3	8	1	2	4	1	1	1
1085	1	4	1	8	1	2	4	1	1	1
1086	1	4	1	8	1	2	4	4	2	1
1087	2	6	1	8	1	2	4	1	1	1
1088	2	1	1	8	1	2	4	3	2	1
1089	1	1	1	8	1	2	4	2	1	1
1090	2	1	3	8	1	2	4	2	1	1
1091	1	1	2	8	1	2	4	2	1	1
1092	2	4	3	8	1	2	4	1	1	4
1093	1	1	2	8	1	2	4	1	1	1
1094	1	4	2	8	1	2	4	1	1	4
1095	2	7	1	8	1	2	4	1	1	4
1096	2	3	1	8	1	2	4	1	1	4
1097	2	5	1	8	1	2	4	1	1	4
1098	2	4	1	8	1	2	4	1	1	4
1099	2	2	2	8	1	2	4	1	1	4
1100	1	2	1	8	1	2	4	1	1	4
1101	2	6	1	8	1	2	4	1	3	4
1102	1	1	2	8	1	2	4	2	1	1
1103	1	1	2	8	1	2	4	2	1	1
1104	2	1	2	8	1	2	4	2	1	1
1105	1	1	1	8	1	2	4	2	1	1
1106	1	2	2	8	1	2	4	1	1	1
1107	1	2	2	8	1	2	4	4	2	1
1108	2	6	1	8	1	2	4	1	1	1
1109	1	7	1	8	1	2	4	1	1	1
1110	2	2	1	8	1	2	4	1	1	1
1111	2	5	2	8	1	2	4	1	1	1
1112	1	4	3	8	1	2	4	1	3	4
1113	1	3	1	8	1	2	4	1	1	1
1114	2	1	1	8	1	2	4	9	2	1
1115	1	1	2	8	1	2	4	2	1	1
1116	2	5	1	8	1	2	4	1	1	1
1117	1	1	2	8	1	2	4	2	1	1
1118	1	7	2	8	1	2	4	3	2	4
1119	2	1	1	8	1	2	4	2	1	1
1120	2	1	2	8	1	2	4	1	1	4
1121	1	6	1	8	1	2	4	1	1	1
1122	1	2	1	8	1	2	4	1	1	4
1123	2	4	1	1	1	2	4	1	1	2
1124	2	2	2	1	1	2	4	1	1	1
1125	1	3	2	8	1	2	4	1	1	1
1126	2	1	2	8	1	3	4	1	1	4
1127	1	1	2	8	1	3	4	1	1	1
1128	1	5	1	8	1	2	4	1	1	4
1129	1	4	1	8	1	2	4	4	1	4
1130	1	6	1	8	1	2	4	1	1	4
1131	1	1	2	8	1	2	4	4	2	4
1132	2	4	1	8	1	2	4	1	1	4
1133	2	3	3	8	1	2	4	1	1	1
1134	1	1	2	8	1	2	4	2	1	1
1135	2	1	2	8	1	2	4	1	1	1
1136	1	3	1	7	1	2	4	1	1	1
1137	1	1	1	8	1	2	4	1	1	1
1138	1	1	1	8	1	2	4	1	1	1
1139	1	2	2	8	1	2	4	1	1	4
1140	2	5	2	8	1	2	4	1	1	1
1142	2	6	1	8	1	2	4	1	1	1
1143	1	5	2	8	1	2	4	1	1	1
1144	1	3	1	8	1	2	4	1	1	4
1145	2	4	1	8	1	2	4	1	1	4
1146	1	3	1	8	1	2	4	1	1	1
1147	1	3	3	8	1	3	4	1	1	1
1148	2	3	3	8	1	2	4	1	3	4
1149	1	3	3	8	1	3	4	1	1	1
1150	2	3	1	8	1	2	4	1	3	4
1151	2	1	1	8	1	2	4	5	2	4
1152	2	5	2	8	1	2	4	2	1	4
1153	1	2	2	8	1	2	4	1	1	1
1154	2	4	2	8	1	2	4	1	1	1
1155	1	7	2	8	1	2	4	1	1	1
1156	1	1	2	8	1	2	4	3	2	1
1157	2	4	2	8	3	2	4	1	3	1
1158	2	3	2	8	1	2	4	1	1	4
1159	1	5	2	8	1	2	4	1	1	4
1160	3	3	2	1	1	2	4	4	2	2
1161	1	1	2	8	1	2	4	2	1	1
1162	2	2	2	8	1	2	4	1	1	4
1163	1	1	2	8	1	2	4	2	1	4
1164	1	1	2	8	1	2	4	2	1	4
1165	2	5	2	8	1	2	4	1	3	4
1166	2	7	2	8	1	2	4	1	1	4
1167	2	4	2	8	1	2	4	1	1	4
1168	2	2	2	8	1	2	4	1	3	4
1169	2	4	2	1	1	2	4	1	3	2
1170	2	2	2	1	1	2	4	1	3	2
1171	1	2	2	8	1	2	4	1	1	4
1172	1	2	2	8	1	2	4	1	1	4
1173	2	5	1	8	1	2	4	1	3	4
1174	1	2	2	8	1	2	4	1	1	4
1175	2	4	1	8	1	2	4	1	1	4
1176	2	7	2	8	1	2	4	1	1	3
1177	1	4	2	8	1	3	4	1	1	4
1178	1	1	2	8	1	2	4	2	1	1
1179	2	5	1	8	1	2	4	1	1	1
1180	2	2	2	8	1	2	4	1	1	1
1181	1	1	2	8	1	2	4	1	1	1
1182	1	1	2	8	1	2	4	1	1	1
1183	1	3	2	8	1	2	4	1	1	1
1184	1	3	2	8	1	2	4	1	1	1
1185	1	3	1	8	1	2	4	1	1	4
1186	1	7	2	8	1	2	4	1	1	1
1187	2	6	1	8	1	2	4	1	1	4
1188	1	3	2	8	1	2	3	1	1	4
1189	1	7	2	8	1	2	4	1	1	1
1190	2	1	2	8	1	2	4	2	1	1
1191	2	4	1	8	1	2	4	4	2	1
1192	1	1	1	8	1	2	4	1	1	1
1193	1	4	2	8	1	2	4	1	1	1
1194	2	3	2	8	1	2	4	1	1	1
1195	1	7	2	8	1	2	4	1	1	1
1196	1	2	2	8	1	2	4	1	1	1
1197	1	1	2	8	1	2	4	1	1	1
1198	2	4	2	8	1	2	4	1	1	1
1199	2	3	2	8	1	2	4	1	1	1
1200	1	2	3	8	1	2	4	1	1	1
1201	1	4	2	8	1	2	4	1	1	1
1202	2	4	2	8	1	2	4	1	1	1
1203	2	1	2	8	1	2	4	1	1	4
1204	1	4	1	8	1	2	4	1	1	4
1205	2	2	2	8	1	2	4	1	1	4
1206	2	4	1	8	1	2	4	1	1	4
1207	2	1	1	8	1	2	4	1	1	4
1208	1	1	2	8	1	2	4	2	1	4
1209	2	1	1	8	1	1	4	2	1	1
1210	2	3	2	8	1	2	4	1	1	4
1211	2	5	1	8	1	2	4	1	1	4
1212	1	1	1	8	1	2	4	2	1	4
1213	1	1	1	8	1	2	4	1	1	4
1214	1	5	1	8	1	2	4	1	3	4
1215	2	2	2	8	1	2	4	1	1	4
1216	1	4	2	8	1	2	4	1	1	4
1217	2	1	1	8	1	2	4	1	1	4
1218	2	4	2	8	1	2	4	3	2	4
1219	2	1	2	8	1	2	4	1	1	4
1220	2	1	2	8	1	2	4	1	1	4
1221	1	1	2	8	1	2	4	1	1	4
1222	1	1	2	8	1	2	4	2	3	4
1223	1	1	2	8	1	2	4	2	1	4
1224	2	2	2	8	1	2	4	1	1	4
1225	2	4	2	8	1	2	4	1	1	4
1226	2	3	2	8	1	2	4	1	1	4
1227	2	3	1	8	1	2	4	1	1	4
1228	1	1	2	8	1	2	4	1	1	4
1229	2	1	2	8	1	2	4	2	1	4
1230	1	7	2	8	1	2	4	1	1	4
1231	2	3	2	8	1	2	4	1	1	4
1232	1	2	1	8	1	2	4	1	1	4
1233	1	3	2	8	1	2	4	1	1	4
1234	2	5	2	8	1	2	4	1	1	4
1235	1	3	1	8	1	2	4	7	4	1
1236	1	1	2	8	1	2	4	2	1	1
1237	2	4	2	8	1	2	4	6	2	1
1238	2	2	2	1	1	2	3	1	3	2
1239	1	1	1	8	1	2	4	2	1	1
1240	1	1	2	8	1	2	4	2	1	1
1241	1	3	1	8	1	2	4	2	1	1
1242	1	5	1	8	1	2	4	2	2	4
1243	2	5	2	8	1	2	4	1	1	4
1244	1	1	1	8	1	2	4	1	1	4
1245	1	1	1	8	1	2	4	1	1	1
1246	1	1	1	8	1	2	4	2	1	1
1247	1	6	1	8	1	2	4	1	1	1
1248	1	3	1	8	1	2	4	1	1	1
1249	2	2	2	8	1	2	4	1	1	4
1250	1	3	1	8	1	2	4	1	1	4
1251	2	3	2	8	1	2	4	1	1	1
1252	1	5	2	8	1	2	4	1	1	1
1253	2	1	1	8	1	2	4	2	1	1
1254	2	6	1	8	1	2	4	1	3	4
1255	1	1	2	8	1	2	4	2	1	1
1256	1	1	1	8	1	2	4	2	1	4
1257	1	1	1	8	5	2	4	2	1	1
1258	2	4	2	1	1	2	4	1	1	2
1259	1	1	2	8	1	2	4	4	2	1
1260	1	3	1	8	1	2	4	1	1	1
1261	1	3	2	8	1	2	4	1	1	4
1262	1	4	1	8	1	2	4	1	1	4
1263	1	7	2	8	1	2	4	1	1	4
1264	1	5	2	8	1	2	4	1	1	4
1265	1	1	1	8	1	2	4	2	1	4
1266	1	1	2	8	1	2	4	4	2	4
1267	2	1	2	8	1	2	4	1	1	4
1268	1	5	1	8	1	2	4	1	1	4
1269	2	6	1	8	1	2	4	1	1	4
1270	1	1	1	8	1	2	4	1	1	4
1271	2	6	1	8	1	2	4	1	1	4
1272	1	2	1	8	1	2	4	1	1	4
1273	1	1	1	8	1	2	4	2	1	4
1274	1	2	1	8	1	2	4	6	2	4
1275	2	4	1	8	1	2	4	1	1	4
1276	1	2	1	8	2	2	4	1	1	4
1277	2	2	3	8	1	2	4	1	3	4
1278	1	7	2	8	1	2	4	1	1	4
1279	2	4	1	8	1	2	4	1	1	4
1280	1	2	1	8	1	2	4	1	1	4
1281	1	5	1	8	1	2	4	1	1	4
1282	1	3	1	8	1	2	4	1	1	4
1283	2	3	1	1	5	2	4	1	1	2
1284	1	6	1	8	1	2	4	1	1	4
1285	2	4	2	8	1	2	4	1	1	4
1286	2	1	1	8	1	2	4	1	1	4
1287	1	1	2	8	1	1	4	1	1	4
1288	2	1	1	8	1	2	4	1	1	4
1289	2	6	1	8	1	3	4	1	3	1
1290	2	3	1	7	1	2	4	2	1	4
1291	2	1	1	8	1	2	4	2	1	4
1292	2	5	1	8	1	2	4	1	1	4
1293	1	2	1	8	1	2	4	1	1	4
1294	2	5	1	8	1	2	4	1	1	4
1295	2	2	3	7	2	2	4	1	1	4
1296	1	1	1	8	1	2	4	2	1	4
1297	1	4	1	8	1	2	4	3	2	4
1298	2	1	3	8	1	2	4	1	1	4
1299	2	3	1	8	1	2	4	1	1	1
1300	2	7	1	8	1	2	4	1	3	4
1301	1	2	1	8	1	2	4	1	1	1
1302	1	5	2	8	1	2	4	1	1	4
1303	1	3	1	8	1	2	4	1	1	4
1304	1	1	1	8	1	2	4	3	1	4
1305	1	7	1	8	1	2	4	1	1	4
1306	2	4	1	8	1	2	4	1	1	4
1307	2	4	3	8	1	3	4	1	1	1
1308	1	1	3	8	1	2	4	1	1	4
1309	2	2	3	8	1	2	4	5	6	4
1310	2	3	1	8	1	2	4	1	1	4
1311	1	3	1	8	1	2	4	1	3	4
1312	2	5	1	8	1	2	4	1	1	4
1313	1	3	2	8	1	2	4	1	1	4
1314	1	3	1	8	1	2	4	1	1	4
1315	1	1	2	8	1	2	4	1	1	4
1316	2	6	1	8	1	2	4	1	1	4
1317	2	3	2	8	5	2	4	1	1	4
1318	2	4	1	8	1	2	4	1	1	4
1319	1	6	2	8	1	2	4	1	1	1
1320	2	1	1	8	1	2	4	1	1	1
1321	1	1	1	8	1	2	3	3	1	4
1322	2	3	1	8	1	2	4	1	1	4
1323	2	4	1	8	1	2	4	1	1	4
1324	2	6	3	8	1	2	4	1	1	4
1325	2	4	3	1	1	2	4	1	1	2
1326	1	6	1	8	1	2	4	1	1	4
1327	2	4	2	8	1	2	4	1	1	4
1328	1	1	1	8	1	2	4	1	1	4
1329	1	2	2	8	1	2	4	1	1	4
1330	1	7	1	8	1	2	4	1	1	4
1331	2	4	1	1	1	2	4	1	1	2
1332	1	4	3	8	1	2	4	1	1	4
1333	1	2	3	8	1	2	4	1	1	4
1334	1	2	1	8	1	2	4	1	1	4
1335	1	2	1	8	1	2	4	1	1	4
1336	1	2	2	8	1	2	4	1	1	1
1337	2	4	2	8	1	2	4	1	1	4
1338	1	5	1	8	1	2	4	1	1	1
1339	2	4	3	8	1	2	4	1	1	4
1340	2	1	2	8	1	2	4	2	1	4
1341	1	4	1	8	1	2	4	1	1	4
1342	1	5	2	8	1	2	4	1	1	4
1343	1	7	1	8	2	1	4	1	3	4
1344	2	2	1	8	1	2	4	1	1	1
1345	1	1	2	8	1	2	4	1	1	4
1346	1	3	1	8	1	2	4	1	1	4
1347	1	5	2	8	1	2	4	1	1	4
1348	1	6	1	8	1	2	4	1	1	4
1349	1	4	2	8	1	2	4	1	1	4
1350	1	6	2	8	1	2	4	1	1	4
1351	1	1	2	8	1	2	4	1	1	4
1352	1	1	1	8	1	2	4	1	1	1
1353	1	1	2	8	1	2	4	1	1	4
1354	1	2	2	8	1	2	4	1	1	4
1355	2	2	2	8	1	2	4	1	3	4
1356	2	5	3	8	1	1	4	1	1	4
1357	2	4	1	8	1	2	4	1	1	4
1358	1	6	3	8	1	2	4	1	1	4
1359	2	1	3	8	1	2	4	1	1	4
1360	1	3	1	8	1	2	4	1	1	4
1361	2	4	1	8	1	2	4	1	1	4
1362	2	7	2	8	1	2	4	1	1	4
1363	1	1	3	8	1	2	4	1	1	4
1364	1	1	1	8	1	2	4	1	1	4
1365	2	4	1	8	1	2	4	1	1	4
1366	1	3	2	8	1	2	4	1	1	4
1367	2	5	1	8	1	2	4	1	1	4
1368	1	3	3	8	1	2	4	1	1	4
1369	2	4	2	8	1	2	4	1	1	1
1370	2	2	1	8	1	2	4	1	1	4
1371	2	4	3	8	1	2	4	1	1	4
1372	1	5	2	8	1	2	4	1	1	4
1373	1	6	2	8	1	2	4	1	1	4
1374	1	3	1	8	1	2	4	1	1	4
1375	1	3	1	8	1	2	4	1	1	4
1376	1	1	1	8	1	2	4	2	1	4
1377	2	4	1	8	2	1	4	1	3	4
1378	2	2	1	8	1	2	4	1	1	4
1379	2	5	2	8	1	2	4	1	1	4
1380	2	6	1	8	1	2	4	1	1	4
1381	2	3	1	8	1	2	4	1	1	4
1382	1	3	1	8	1	2	4	1	1	4
1383	1	2	2	8	1	2	4	1	3	4
1384	1	6	3	8	1	2	4	1	1	4
1385	2	6	1	8	1	2	4	1	1	4
1386	1	2	2	8	1	2	4	1	3	4
1387	1	5	1	8	1	2	4	1	3	4
1388	1	4	2	1	1	2	4	1	3	2
1389	2	5	2	8	1	2	4	1	1	4
1390	1	4	1	8	1	2	4	1	1	4
1391	1	1	2	8	1	2	4	1	1	4
1392	2	2	1	8	1	2	4	1	1	4
1393	1	4	2	8	1	2	4	4	2	4
1394	1	2	2	8	1	2	4	1	1	4
1395	1	2	3	8	1	2	4	1	1	4
1396	1	5	1	8	1	2	4	1	1	4
1397	1	2	2	8	1	2	4	1	3	4
1398	2	3	1	8	1	2	4	1	1	4
1399	1	6	1	8	1	2	4	1	1	4
1400	1	4	3	8	1	2	4	1	1	4
1401	1	1	2	8	1	2	4	2	3	4
1402	1	7	1	8	1	2	4	1	1	4
1403	1	1	2	8	1	2	4	4	2	4
1404	2	3	1	7	1	2	4	1	1	4
1405	2	3	1	8	1	2	4	1	1	4
1406	1	3	2	8	1	2	4	1	1	4
1407	1	6	2	8	1	2	4	1	1	4
1408	1	2	1	8	1	2	4	1	1	4
1409	2	4	1	8	1	2	4	5	2	4
1410	2	5	2	8	1	2	4	1	1	4
1411	2	4	2	8	1	2	4	1	1	4
1412	2	4	1	8	1	2	4	1	1	4
1413	1	2	2	8	1	2	4	1	1	4
1414	2	4	3	8	1	2	4	1	1	4
1415	2	6	1	8	1	2	4	1	1	4
1416	2	2	1	8	1	2	4	1	1	4
1417	2	1	1	8	1	2	4	1	1	4
1418	2	2	1	8	1	2	4	1	1	4
1419	1	2	2	8	1	2	4	1	3	4
1420	2	2	2	8	1	2	4	1	1	4
1421	1	5	2	8	1	2	4	1	1	4
1422	2	1	1	8	1	2	4	1	1	4
1423	1	4	1	8	1	2	4	1	1	4
1424	2	5	1	8	1	2	4	1	1	4
1425	1	2	3	8	1	2	4	1	1	1
1426	2	6	1	8	1	2	4	1	1	4
1427	1	1	2	8	1	2	4	9	2	4
1428	1	5	2	8	1	2	4	1	1	4
1429	1	5	1	8	1	2	4	1	1	4
1430	2	3	1	8	1	2	4	1	1	4
1431	1	7	1	8	1	2	4	1	1	4
1432	2	1	1	8	1	2	4	1	1	4
1433	2	3	1	8	1	2	4	1	1	4
1434	2	1	2	8	1	2	4	1	1	4
1435	2	1	2	8	1	2	4	1	1	4
1436	1	2	1	8	1	2	4	1	1	4
1437	2	2	1	8	1	2	4	1	1	4
1438	2	5	1	8	5	2	4	1	1	4
1439	2	4	1	8	1	2	4	1	1	4
1440	2	4	1	8	1	2	4	1	1	4
1441	2	4	1	8	1	2	4	1	1	4
1442	2	3	1	8	1	2	4	1	1	4
1443	1	3	1	8	1	2	4	1	1	4
1444	2	6	2	8	1	2	4	1	1	4
1445	2	2	2	8	1	2	4	1	1	4
1446	2	5	2	8	1	2	4	1	1	4
1447	2	4	2	1	1	2	4	1	1	1
1448	2	4	1	8	1	2	4	1	3	4
1449	2	1	3	8	1	2	4	2	3	4
1450	1	2	1	8	1	2	4	1	3	4
1451	1	1	2	8	1	2	4	2	1	4
1452	2	6	1	8	1	2	4	1	1	4
1453	1	5	2	8	1	2	4	1	1	4
1454	2	7	1	8	1	2	4	1	1	4
1455	1	2	1	8	1	2	4	1	1	4
1456	2	1	2	8	1	2	4	1	1	4
1457	2	6	1	8	1	2	4	1	1	4
1458	2	2	2	8	1	2	4	1	1	4
1459	1	4	2	8	1	2	4	1	1	4
1460	1	1	2	8	1	2	4	2	1	4
1461	1	1	1	8	1	2	4	1	1	4
1462	2	1	2	8	1	2	4	1	1	4
1463	2	2	2	8	1	2	4	1	1	4
1464	2	5	2	8	1	2	4	1	1	4
1465	2	1	2	8	1	2	4	1	1	4
1466	2	1	1	8	1	2	4	2	1	4
1467	1	2	1	8	1	2	4	1	1	4
1468	1	7	1	8	1	2	4	1	1	4
1469	2	1	2	8	1	2	4	1	1	4
1470	2	3	2	8	1	2	4	1	1	4
1471	1	3	1	8	1	2	4	1	1	4
1472	2	4	2	8	1	2	4	1	1	4
1473	1	4	3	8	1	2	4	1	1	4
1474	1	4	1	8	1	2	4	1	1	4
1475	1	5	1	8	1	2	4	1	1	4
1476	2	5	1	8	1	2	4	1	1	4
1477	1	5	2	8	1	2	4	1	1	1
1478	1	4	2	8	1	2	4	1	1	4
1479	2	4	1	8	1	2	4	1	1	4
1480	1	4	2	8	1	2	4	1	1	4
1481	2	3	3	8	1	2	4	1	1	4
1482	2	5	2	8	1	2	4	1	1	4
1483	2	6	2	8	1	2	4	1	3	4
1484	1	5	2	8	1	2	4	1	1	4
1485	1	3	3	8	1	2	4	1	1	4
1486	1	6	1	8	1	2	4	1	1	4
1487	2	4	2	8	1	2	4	1	1	4
1488	2	3	1	8	1	2	4	1	1	4
1489	2	1	2	8	1	2	4	1	1	4
1490	1	3	2	8	1	2	4	1	1	4
1491	1	5	2	8	1	2	4	1	1	4
1492	1	4	3	8	1	2	4	1	1	4
1493	1	3	1	8	1	2	4	1	1	4
1494	2	5	1	8	1	2	4	1	1	4
1495	2	4	2	8	1	2	4	1	1	1
1496	1	7	1	8	1	2	4	1	1	1
1497	2	1	1	8	1	2	4	1	1	1
1498	2	6	1	8	1	2	4	1	1	1
1499	1	5	1	8	1	2	4	1	1	1
1500	1	2	2	8	1	2	4	1	1	4
1501	2	2	1	8	1	2	4	1	1	1
1502	1	1	2	8	1	2	4	1	1	1
1503	2	7	1	8	1	2	4	1	1	1
1504	1	4	1	8	1	2	4	1	1	4
1505	1	5	2	8	1	2	4	1	1	4
1506	1	1	1	8	1	2	4	1	1	4
1507	1	1	1	8	1	2	4	2	1	4
1508	1	7	1	8	1	2	4	1	1	4
1509	1	6	2	8	1	2	4	1	1	4
1510	2	3	2	8	1	2	4	1	1	1
1511	1	3	1	1	1	2	4	1	3	2
1512	2	3	2	8	1	2	4	1	1	4
1513	2	1	2	8	1	2	4	1	1	4
1514	1	3	1	8	1	2	4	1	1	4
1515	1	1	1	8	1	2	4	1	1	1
1516	1	2	1	8	1	2	4	1	1	4
1517	1	2	1	8	1	2	4	1	3	1
1518	2	7	1	8	1	2	4	1	1	1
1519	1	3	1	8	1	2	4	4	2	4
1520	2	1	1	8	1	2	4	2	1	4
1521	2	5	1	8	1	2	4	1	1	1
1522	1	6	1	8	1	2	4	1	1	1
1523	1	2	1	8	1	2	4	1	3	1
1524	2	3	1	8	1	2	4	1	1	1
1525	2	3	1	8	1	2	4	1	1	4
1526	1	2	1	8	1	2	4	1	3	4
1527	1	2	1	8	1	2	4	1	1	1
1528	1	7	2	8	1	2	4	1	1	1
1529	1	5	1	8	1	2	4	1	1	1
1530	2	2	1	8	1	2	4	1	1	4
1531	2	3	1	8	1	2	4	1	1	4
1532	1	5	1	8	1	2	4	1	1	1
1533	1	3	1	8	1	2	4	5	6	4
1534	2	1	2	8	1	2	4	2	1	1
1535	2	1	1	8	1	2	4	2	1	1
1536	2	7	2	8	1	2	4	1	1	1
1537	1	2	1	8	1	2	4	1	1	4
1538	2	6	3	8	1	2	4	1	1	4
1539	2	5	1	8	1	2	4	1	1	1
1540	2	5	2	8	1	2	4	1	1	1
1541	1	2	1	8	1	2	4	1	1	1
1542	1	1	2	8	1	2	4	2	1	1
1543	1	7	2	8	1	2	4	1	1	1
1544	1	3	1	1	1	2	4	1	1	2
1545	1	4	2	8	1	2	4	1	1	4
1546	1	5	1	8	1	2	4	1	1	4
1547	1	6	1	8	1	2	4	1	1	4
1548	2	3	1	8	1	2	4	1	1	4
1549	2	3	2	8	1	2	4	1	3	4
1550	1	5	2	8	1	2	4	3	2	4
1551	1	6	1	8	1	2	4	1	3	4
1552	2	5	2	8	1	2	4	1	1	4
1553	2	4	1	8	1	2	4	1	1	4
1554	2	2	1	8	1	2	4	1	1	1
1555	2	3	2	8	1	2	4	1	1	4
1556	1	2	2	8	1	2	4	1	1	4
1557	1	4	2	1	1	2	4	1	1	2
1558	1	6	1	8	1	2	4	1	1	4
1559	2	7	2	1	1	2	4	1	1	2
1560	1	7	1	8	1	2	4	1	1	1
1561	1	5	2	8	1	2	4	1	1	4
1562	1	4	3	8	1	2	4	1	1	1
1563	1	7	2	8	1	2	4	1	1	4
1564	2	3	2	8	1	2	4	1	1	4
1565	2	3	1	8	1	2	4	1	3	4
1566	2	4	2	8	1	2	4	1	3	4
1567	2	1	2	8	1	2	4	1	1	1
1568	2	4	1	8	1	2	4	1	1	4
1569	1	3	1	8	1	2	4	1	1	4
1570	1	2	1	8	1	2	4	1	1	4
1571	2	4	1	8	1	2	4	1	1	4
1572	1	4	2	8	1	2	4	1	1	4
1573	2	3	2	8	1	2	4	1	1	4
1574	2	2	2	8	1	2	4	1	1	4
1575	1	2	2	8	1	2	4	1	1	4
1576	1	5	2	8	1	2	4	1	1	1
1577	2	5	2	8	1	2	4	1	1	4
1578	2	4	2	8	1	2	4	1	1	4
1579	2	6	2	8	1	2	4	1	1	4
1580	2	4	2	8	1	2	4	1	1	4
1581	1	5	2	1	1	2	4	1	3	2
1582	1	4	2	8	1	2	4	1	1	4
1583	2	3	2	8	1	2	4	1	1	4
1584	1	5	3	8	1	2	4	1	1	4
1585	2	5	2	8	1	2	4	1	1	4
1586	2	2	2	8	1	2	4	1	1	4
1587	1	3	2	8	1	2	4	1	3	4
1588	1	4	2	8	1	2	4	1	1	4
1589	1	3	1	8	1	2	4	1	1	4
1590	1	3	2	8	1	2	4	1	1	1
1591	1	5	1	8	1	2	4	1	1	4
1592	1	3	1	8	1	2	4	1	1	4
1593	2	5	1	8	1	3	4	1	1	4
1594	2	1	2	8	1	2	4	4	2	4
1595	1	6	1	8	1	2	4	1	1	4
1596	1	5	2	8	1	2	4	1	1	4
1597	1	6	2	8	1	2	4	1	1	4
1598	2	3	1	8	1	2	4	1	1	4
1599	1	3	1	8	1	2	4	1	1	4
1600	1	3	2	8	1	2	4	1	1	4
1601	2	5	2	1	1	2	4	1	1	2
1602	2	2	1	8	1	2	4	1	1	4
1603	1	6	1	8	1	2	4	1	1	4
1604	2	2	2	8	1	2	4	1	1	4
1605	1	7	1	8	1	2	4	1	1	4
1606	2	4	2	8	1	2	4	1	1	4
1607	1	3	2	1	1	2	4	1	1	4
1608	2	3	2	8	1	2	4	1	3	4
1609	1	3	2	8	1	2	4	1	3	4
1610	1	4	3	8	1	2	4	1	1	4
1611	1	2	2	8	1	2	4	1	1	4
1612	1	2	1	8	1	2	4	1	1	4
1613	2	6	2	8	1	2	4	1	1	1
1614	1	5	2	8	1	2	4	1	1	4
1615	1	6	2	8	1	2	4	1	1	4
1616	1	7	2	8	1	2	4	1	1	4
1617	1	3	2	8	1	2	4	1	1	4
1618	1	3	2	8	1	2	4	1	1	4
1619	1	7	2	8	1	2	4	1	1	4
1620	1	5	3	8	1	2	4	1	1	4
1621	2	5	1	8	1	2	4	1	1	4
1622	1	2	2	8	1	2	4	1	1	4
1623	2	6	1	8	1	2	4	1	1	4
1624	1	3	2	1	1	2	4	1	1	2
1625	1	4	2	8	1	2	4	1	1	1
1626	1	3	2	8	1	2	4	1	1	4
1627	2	6	2	8	1	2	4	1	1	4
1628	2	5	2	8	1	2	4	1	1	4
1629	1	4	1	8	1	2	4	1	1	4
1630	1	4	1	8	1	2	4	1	3	4
1631	1	4	2	8	1	2	4	1	1	4
1632	1	4	2	8	1	2	4	1	1	4
1633	1	5	2	8	1	2	4	1	1	4
1634	1	5	2	8	1	2	4	1	1	4
1635	1	6	2	8	1	2	4	1	1	4
1636	1	7	2	8	1	2	4	1	1	4
1637	1	7	2	8	1	2	4	1	1	4
1638	2	4	2	8	1	3	4	1	1	4
1639	1	2	2	8	1	2	4	1	1	4
1640	1	6	2	8	1	3	4	1	1	4
1641	1	3	2	8	1	2	4	1	1	4
1642	1	3	2	8	1	2	4	1	1	4
1643	2	6	2	8	1	2	4	1	1	4
1644	1	5	3	8	1	2	4	1	1	4
1645	1	7	2	8	1	2	4	1	1	4
1646	2	3	2	8	1	2	4	1	1	4
1647	2	4	2	8	1	2	4	1	1	4
1648	2	4	3	8	1	2	4	1	1	4
1650	2	4	2	8	1	2	4	1	1	4
1651	2	6	3	8	1	2	3	1	1	3
1652	1	2	2	8	1	2	4	1	1	4
1653	1	7	2	8	1	2	4	1	1	4
1655	1	7	2	8	1	2	4	1	1	4
1656	2	5	2	8	1	2	4	1	1	4
1657	2	6	2	8	1	2	4	1	1	4
1658	1	6	2	8	1	2	4	1	1	4
1659	1	2	1	8	1	2	4	1	1	4
1660	1	7	2	8	1	2	4	1	3	4
1661	1	2	1	8	1	2	4	1	1	4
1662	2	3	1	8	1	2	4	1	1	4
1663	2	5	2	7	1	2	4	1	1	4
1664	2	4	2	8	1	2	4	1	1	4
1665	2	6	1	8	1	2	4	1	1	4
1666	1	4	2	8	1	2	4	1	1	4
1667	2	7	2	8	1	2	4	1	1	4
1668	1	6	2	8	1	2	4	1	1	4
1669	1	7	2	8	1	2	4	1	1	4
1670	2	4	2	8	1	2	4	1	1	4
1671	2	1	2	8	1	2	4	1	1	4
1672	1	7	2	8	1	2	4	1	1	4
1673	1	6	2	8	1	2	4	1	1	4
1674	1	2	2	8	1	2	4	1	1	4
1675	2	3	2	8	1	2	4	1	1	4
1676	2	7	2	8	1	2	4	1	1	4
1677	1	6	2	8	1	2	4	1	3	4
1678	1	4	3	8	1	2	4	1	1	4
1679	1	7	2	8	1	2	4	1	1	4
1680	2	5	2	8	1	2	4	1	1	4
1681	1	7	2	8	1	2	4	1	1	4
1682	1	3	2	8	1	2	4	1	1	4
1683	1	3	2	8	1	2	4	1	1	4
1684	1	3	3	8	1	2	4	1	1	4
1685	2	3	2	8	1	2	4	1	1	4
1686	1	7	3	8	1	2	4	1	1	4
1687	2	1	2	8	1	2	4	1	1	4
1688	1	1	2	8	1	2	4	1	1	4
1689	1	1	2	8	1	2	4	1	1	4
1690	1	2	3	8	1	2	4	1	3	4
1691	2	4	2	8	1	2	4	1	1	3
1692	1	5	2	8	1	2	4	1	1	4
1693	2	6	2	8	1	2	4	1	1	4
1694	1	4	2	8	1	2	4	1	1	4
1695	1	4	3	8	1	2	3	1	1	4
1696	2	7	2	8	1	2	4	1	1	4
1697	2	7	1	8	1	2	4	1	1	4
1698	2	5	2	8	1	3	4	1	1	4
1699	2	3	2	8	1	2	4	1	1	4
1700	1	2	3	8	1	2	4	1	1	4
1701	1	2	2	8	1	2	4	1	1	4
1702	1	6	2	8	1	2	4	1	1	4
1703	2	3	2	8	1	2	4	1	1	4
1704	2	3	1	8	1	2	4	1	1	4
1705	2	4	1	8	1	2	4	1	1	4
1706	2	3	2	1	1	2	4	1	1	2
1707	2	4	2	8	1	2	4	1	1	4
1708	2	6	1	8	1	2	4	1	1	4
1709	2	3	2	8	1	2	4	1	1	4
1710	2	5	1	8	1	2	4	1	1	4
1711	1	7	2	8	1	2	4	1	1	4
1712	1	6	2	8	1	2	4	1	3	4
1713	1	4	2	8	1	2	4	1	1	4
1714	2	2	2	8	1	2	4	1	3	4
1715	1	6	2	8	1	2	4	1	1	4
1716	2	4	2	8	1	2	4	1	1	4
1717	2	5	2	8	1	2	4	1	1	4
1718	2	3	2	8	1	2	4	1	1	4
1719	2	4	2	8	1	2	4	1	1	4
1720	1	2	3	8	1	2	4	1	1	4
1721	2	5	2	8	1	2	4	1	1	1
1722	1	4	2	8	1	2	4	1	1	4
1723	1	7	2	8	1	2	4	1	1	1
1724	1	4	2	8	1	2	4	1	1	4
1725	1	3	2	8	1	2	4	1	1	4
1726	1	4	2	8	1	2	4	1	1	4
1727	2	1	2	8	1	2	4	1	1	4
1728	2	1	2	1	1	2	4	1	1	2
1729	2	1	2	8	1	2	4	1	1	4
1730	2	3	2	8	1	3	4	1	1	4
1731	1	2	2	8	1	2	4	1	1	4
1732	2	2	2	8	1	2	4	1	3	4
1733	2	2	2	7	1	2	4	1	1	4
1734	1	2	2	8	1	2	4	1	1	4
1735	1	2	2	1	1	2	4	1	3	2
1736	2	2	2	8	1	2	4	1	1	4
1737	2	2	2	8	1	2	4	1	1	4
1738	2	3	2	8	1	2	4	1	1	4
1739	1	5	2	8	1	2	4	1	1	4
1740	1	1	2	8	1	2	4	1	1	1
1741	1	2	2	7	1	2	4	1	3	4
1742	1	1	2	1	2	2	4	1	3	2
1743	2	3	2	8	1	2	4	1	1	4
1744	2	5	2	8	1	2	4	1	1	4
1745	2	7	2	8	1	2	4	1	1	4
1746	1	2	2	8	1	2	4	1	1	4
1747	1	3	2	8	1	2	4	1	1	4
1748	2	6	2	8	1	2	4	1	3	4
1749	1	3	2	8	1	2	4	1	1	4
1750	1	3	2	8	1	2	4	1	1	4
1751	1	4	2	8	1	2	4	1	3	4
1752	1	7	2	8	1	2	4	1	1	1
1753	1	2	1	8	1	2	4	1	1	4
1754	2	7	1	8	1	2	4	1	1	4
1755	1	7	2	8	1	2	4	1	1	4
1756	2	3	2	8	1	2	4	1	1	4
1757	1	1	2	8	1	2	4	1	1	4
1758	2	5	2	8	1	2	4	1	1	4
1759	1	7	2	8	1	2	4	1	1	1
1760	1	4	2	8	1	2	4	1	1	4
1761	1	3	2	8	1	2	4	1	1	4
1762	2	4	2	8	1	2	4	1	1	4
1763	2	3	2	8	1	2	4	1	3	4
1764	1	5	2	8	1	2	4	1	1	4
1765	1	4	1	8	1	2	4	1	3	4
1766	1	4	1	8	1	2	4	1	1	4
1767	2	4	1	8	1	2	4	1	1	4
1768	2	4	2	8	1	2	4	1	1	4
1769	2	6	1	8	1	2	4	1	1	4
1770	1	4	2	8	1	2	4	1	1	4
1771	2	4	2	8	1	2	4	1	1	4
1772	2	3	1	8	1	2	4	1	1	4
1773	2	5	1	8	1	2	4	1	1	4
1774	1	5	2	8	1	2	4	1	1	4
1775	1	6	1	8	5	2	4	1	1	4
1776	1	6	2	8	1	2	4	1	1	4
1777	1	4	1	8	1	2	4	1	1	4
1778	1	4	2	8	1	2	4	1	1	4
1779	1	2	2	8	1	2	4	1	1	4
1780	1	5	2	8	1	2	4	1	1	4
1781	2	3	1	8	1	2	4	1	1	4
1782	2	6	2	8	1	2	4	1	1	4
1783	2	3	1	8	1	2	4	1	1	4
1784	1	2	1	8	1	2	4	1	1	4
1785	1	4	1	8	1	2	4	1	1	4
1786	1	2	1	8	1	2	4	1	1	4
1787	1	1	2	8	1	2	4	1	3	4
1788	2	3	1	8	1	2	4	1	3	4
1789	2	3	2	8	1	2	4	1	1	4
1790	1	4	1	8	1	2	4	1	1	4
1791	1	2	2	8	1	2	4	1	1	4
1792	1	4	2	8	1	2	4	1	1	4
1793	2	3	2	8	1	2	4	1	1	4
1794	1	2	2	8	1	2	4	1	1	4
1795	2	2	1	8	1	2	4	1	1	4
1796	1	4	1	8	1	2	4	1	1	4
1797	1	5	2	8	1	2	4	1	1	4
1798	2	3	2	8	1	2	4	1	1	4
1799	1	4	2	8	1	2	4	1	3	4
1800	1	3	1	8	1	2	4	1	1	4
1801	2	3	1	8	1	2	4	1	1	4
1802	1	4	2	8	1	2	4	1	1	4
1803	1	3	2	8	1	2	4	1	1	4
1804	1	5	2	8	1	2	4	1	1	4
1805	1	3	1	8	1	2	3	1	1	4
1806	1	4	2	8	1	2	4	1	1	4
1807	2	3	1	8	1	2	4	1	1	4
1808	1	4	2	8	1	2	4	1	1	4
1809	1	5	3	8	1	2	4	1	1	4
1810	2	3	3	8	1	2	4	1	1	4
1811	2	5	3	8	1	3	4	1	1	4
1812	1	3	2	8	1	2	4	1	1	4
1813	2	5	2	8	1	2	4	1	1	4
1814	1	6	3	8	1	2	4	1	1	4
1815	1	6	3	8	1	2	4	1	3	4
1816	2	6	3	8	1	2	4	1	1	4
1817	1	4	2	8	1	2	4	1	1	4
1818	2	3	3	8	1	2	4	1	1	4
1819	1	6	2	8	1	2	4	1	1	4
1820	2	4	3	8	1	2	4	1	1	4
1821	1	4	3	8	1	2	4	1	1	4
1822	2	1	3	8	1	2	4	1	1	4
1823	2	2	3	8	1	2	4	1	1	4
1824	1	5	3	8	1	2	4	1	1	4
1825	2	2	3	8	1	2	4	1	1	4
1826	1	4	3	8	1	2	4	1	1	4
1827	1	4	3	8	1	2	4	1	1	4
1828	2	4	3	8	1	2	4	1	1	4
1829	2	6	2	8	1	2	4	1	1	4
1830	2	4	2	8	1	2	4	1	3	4
1831	1	1	3	8	1	2	4	1	1	4
1832	1	5	2	8	1	2	4	1	1	4
1833	2	3	3	8	1	2	4	1	1	4
1834	2	4	3	8	1	2	4	1	1	4
1835	2	5	3	8	1	2	4	1	1	4
1836	2	2	3	8	1	2	4	1	1	4
1837	2	4	3	1	1	2	4	1	1	2
1838	2	2	3	8	1	2	4	1	1	4
1839	2	2	3	8	1	2	4	1	1	4
1840	1	4	1	8	1	2	4	1	1	4
1841	1	2	3	8	1	2	4	1	1	4
1842	1	3	3	8	1	2	4	1	3	1
1843	2	2	3	8	1	2	4	1	1	4
1844	1	6	3	8	1	2	4	1	1	4
1845	1	2	3	8	1	2	4	1	1	4
1846	2	2	3	8	1	2	4	1	1	4
1847	1	6	3	8	1	2	4	1	1	4
1848	1	5	3	8	1	2	4	1	1	4
1853	2	6	3	8	1	2	4	1	1	4
1854	1	1	3	8	1	2	4	1	1	4
1855	1	5	3	8	1	2	4	1	1	4
1856	1	7	3	8	1	2	4	1	1	4
1857	1	7	3	8	1	2	4	1	1	4
1858	1	3	3	8	1	2	4	1	1	4
1859	1	2	3	8	1	2	4	1	1	4
1860	1	1	3	8	1	2	4	1	1	4
1861	2	3	3	8	1	2	4	1	1	4
1862	1	3	3	8	1	2	4	1	1	4
1863	2	2	3	8	1	2	4	1	1	4
1864	2	6	3	8	1	2	4	1	1	4
1865	1	3	3	8	1	2	4	1	1	4
1866	1	2	3	8	1	2	4	1	1	4
1867	2	3	3	8	1	2	4	1	1	4
1868	1	2	3	8	1	2	4	1	1	4
1869	1	2	3	8	1	2	4	1	3	4
1870	1	7	3	8	1	2	4	1	1	4
1871	1	2	3	8	1	2	4	1	1	4
1872	1	5	3	1	2	1	4	1	3	4
1873	2	6	3	8	1	2	4	1	1	4
1874	2	6	3	8	1	2	4	1	1	4
1875	1	4	3	8	1	2	4	1	1	4
1876	2	2	3	8	1	2	4	1	3	4
1877	2	2	3	8	1	2	4	1	1	4
1878	2	4	3	8	1	2	4	1	1	4
1879	2	2	3	8	1	2	4	1	1	4
1880	2	1	3	8	1	2	4	1	1	4
1881	1	3	3	8	1	2	4	1	1	4
1882	1	7	3	8	1	2	4	1	1	4
1883	1	1	3	8	1	2	4	1	1	4
1884	1	3	3	8	1	2	4	1	1	4
1885	2	3	3	8	1	2	4	1	1	4
1886	2	1	3	8	1	2	4	1	1	4
1887	2	2	3	8	1	2	4	1	1	4
1888	2	3	3	8	1	2	4	1	1	4
1889	2	5	3	8	1	2	4	1	1	4
1890	2	3	3	8	1	2	4	1	1	4
1891	1	2	3	8	1	2	4	1	1	4
1892	1	3	3	8	1	2	4	1	1	4
1893	1	3	3	7	1	2	4	1	1	4
1894	2	2	3	8	1	2	4	1	3	4
1895	1	4	3	8	1	2	4	1	1	4
1896	2	3	3	8	1	2	4	1	1	4
1897	2	5	3	8	1	2	4	1	1	4
1898	1	3	3	8	1	2	4	1	1	4
1899	2	5	3	8	1	2	4	1	1	4
1900	1	1	3	8	1	2	4	1	1	4
1901	1	6	3	7	1	2	4	3	2	1
1902	1	4	3	6	1	2	4	4	2	1
1903	1	5	3	6	1	2	4	5	4	1
1904	1	4	3	1	1	2	4	4	2	2
1905	2	2	3	7	1	2	4	4	4	1
1906	1	3	3	8	1	2	4	3	2	4
1907	2	4	3	7	1	2	4	3	2	4
1908	2	2	3	8	1	2	4	3	2	4
1909	1	2	3	8	1	2	4	3	2	1
1910	1	2	3	8	1	2	4	5	3	1
1911	1	1	3	8	1	2	4	6	2	1
1912	1	1	3	7	1	2	4	6	2	1
1913	2	1	3	1	1	2	4	4	2	1
1914	1	6	3	7	1	2	4	5	2	1
1915	2	5	3	7	1	2	4	3	2	1
1916	1	7	3	7	1	2	4	5	3	4
1917	1	1	3	7	1	2	4	3	2	4
1918	1	5	3	7	1	2	4	3	2	4
1919	1	1	3	7	1	2	4	6	2	4
1920	2	1	3	7	1	2	4	6	2	4
1921	2	4	3	1	1	2	4	5	4	2
1922	1	4	3	7	1	2	4	3	2	4
1923	1	4	3	1	1	2	4	4	2	2
1924	1	5	3	8	1	2	4	6	2	4
1925	2	6	3	7	1	2	4	3	2	4
1926	1	4	3	8	1	2	4	3	2	4
1927	1	3	3	6	1	2	4	4	4	1
1928	2	3	3	7	1	2	4	4	2	1
1929	2	4	3	7	1	2	4	6	2	1
1930	1	7	3	7	1	2	4	6	2	1
1931	2	5	3	7	1	2	4	3	2	4
1932	2	4	3	1	1	2	4	4	2	2
1933	1	1	3	8	1	2	4	3	2	4
1934	1	1	3	8	1	2	4	5	4	1
1935	1	7	3	8	1	2	4	6	2	4
1936	1	4	3	1	1	2	4	4	4	2
1937	1	7	3	8	1	2	4	4	2	4
1938	1	2	3	7	1	2	4	3	2	1
1939	2	4	3	1	2	1	4	5	4	2
1940	1	5	3	7	1	2	4	6	2	1
1941	2	5	3	7	1	2	4	3	2	1
1942	2	4	3	7	2	1	4	6	2	1
1943	1	3	3	7	1	2	4	3	2	1
1944	1	4	3	1	1	2	4	4	2	2
1945	2	3	3	8	1	2	4	3	2	4
1946	2	1	3	8	1	2	4	4	2	1
1947	1	7	3	8	1	2	4	9	2	1
1948	2	4	3	8	1	2	4	6	2	4
1949	2	7	3	8	1	2	4	1	1	4
1950	1	3	3	8	1	2	4	1	1	4
1951	2	3	3	7	1	2	4	1	1	4
1952	2	2	3	1	1	2	4	1	1	2
1953	2	2	3	8	1	2	4	5	2	4
1954	2	3	3	8	1	2	4	3	2	4
1955	2	5	3	8	5	3	4	6	2	3
1956	1	7	3	7	1	2	4	3	2	1
1957	1	3	3	7	1	2	4	6	2	1
1958	1	2	3	8	1	2	4	6	2	1
1959	1	6	3	8	1	2	4	3	3	1
1960	2	4	3	8	1	2	4	6	2	1
1961	2	4	3	7	1	2	4	6	2	4
1962	2	4	3	8	1	2	4	6	2	1
1963	1	7	3	7	1	2	4	6	2	1
1964	2	7	3	1	1	2	4	3	2	2
1965	1	1	3	7	1	2	4	3	2	1
1966	1	3	3	7	1	2	4	6	2	1
1967	2	4	3	7	1	2	4	6	2	1
1968	1	7	3	7	1	2	4	3	2	1
1969	1	4	3	8	1	2	4	6	2	4
1970	2	4	3	8	1	2	4	8	2	4
1971	1	4	3	8	1	2	4	6	2	1
1972	2	3	3	8	1	2	4	3	2	1
1973	1	5	3	1	1	2	4	4	2	2
1974	1	1	3	7	1	2	4	6	2	1
1975	1	2	3	7	1	2	4	3	2	1
1976	1	1	3	7	1	2	4	5	2	1
1977	1	4	3	8	1	2	4	4	2	4
1978	1	4	3	1	1	2	4	4	2	2
1979	2	4	3	7	1	2	4	6	2	4
1980	2	1	3	7	1	2	4	4	2	4
1981	2	5	3	8	1	2	4	4	2	1
1982	2	5	3	8	1	2	4	4	2	1
1983	1	1	3	8	1	2	4	5	2	1
1984	2	6	3	7	1	2	4	3	2	1
1985	1	2	3	8	1	2	4	5	4	1
1986	1	3	3	8	1	2	4	5	2	1
1987	1	6	3	8	1	2	4	3	2	1
1988	1	4	3	1	1	3	4	4	2	2
1989	1	4	3	1	1	2	4	4	2	2
1990	1	7	3	8	1	2	4	6	2	1
1991	1	2	3	7	1	2	4	3	2	1
1992	1	1	3	8	1	2	4	6	2	1
1993	1	6	3	1	1	2	4	6	2	2
1994	2	4	3	7	1	2	4	5	4	4
1995	1	1	3	8	1	2	4	3	2	1
1996	1	7	3	8	1	2	4	3	2	1
1997	2	3	3	8	1	2	1	4	2	1
1998	1	4	3	7	1	2	4	3	2	1
1999	1	1	3	8	1	2	4	3	2	1
2000	1	4	3	1	1	2	4	4	2	2
2001	1	7	3	8	1	2	4	3	2	4
2002	2	2	3	8	1	2	4	5	4	1
2003	1	5	3	7	1	2	4	3	2	4
2004	2	1	3	8	1	2	4	2	4	4
2005	1	1	3	8	1	2	4	3	2	4
2006	2	3	3	8	1	2	4	1	1	4
2007	2	5	1	8	1	2	4	1	1	4
2008	1	7	3	8	1	2	4	1	1	4
2009	1	6	3	1	1	2	4	1	3	2
2010	1	4	3	8	1	2	4	1	1	4
[truncated: 221 more rows]
